# Supplementary material for: Construction of bis-, tris- and tetrahydrazones by addition of azoalkenes to amines and ammonia
Source: Beilstein J Org Chem. 2016 Nov 21;12:2471–7. doi: 10.3762/bjoc.12.241 (PMC5238579; doi:10.3762/bjoc.12.241)
Supplement: File 2 — Crystal structure file for compound 13b. [file Beilstein_J_Org_Chem-12-2471-s002.cif]

 
data_a
 
_audit_creation_method            SHELXL-2014/6
_chemical_name_systematic         ?
_chemical_name_common             ?
_chemical_melting_point           ?
_chemical_formula_moiety          ?
_chemical_formula_sum
 'C18.50 H37 N7 O7.50' 
_chemical_formula_weight          477.55

loop_
 _atom_type_symbol
 _atom_type_description
 _atom_type_scat_dispersion_real
 _atom_type_scat_dispersion_imag
 _atom_type_scat_source
 'C'  'C'   0.0033   0.0016
 'International Tables Vol C Tables 4.2.6.8 and 6.1.1.4'
 'H'  'H'   0.0000   0.0000
 'International Tables Vol C Tables 4.2.6.8 and 6.1.1.4'
 'N'  'N'   0.0061   0.0033
 'International Tables Vol C Tables 4.2.6.8 and 6.1.1.4'
 'O'  'O'   0.0106   0.0060
 'International Tables Vol C Tables 4.2.6.8 and 6.1.1.4'
 
_space_group_crystal_system       monoclinic
_space_group_IT_number            14
_space_group_name_H-M_alt         'P 21/n'
_space_group_name_Hall            '-P 2yn'
 
_shelx_space_group_comment
;
The symmetry employed for this shelxl refinement is uniquely defined
by the following loop, which should always be used as a source of
symmetry information in preference to the above space-group names.
They are only intended as comments.
;
 
loop_
 _space_group_symop_operation_xyz
 'x, y, z'
 '-x+1/2, y+1/2, -z+1/2'
 '-x, -y, -z'
 'x-1/2, -y-1/2, z-1/2'
 
_cell_length_a                    14.325(2)
_cell_length_b                    12.234(2)
_cell_length_c                    29.447(5)
_cell_angle_alpha                 90
_cell_angle_beta                  102.398(4)
_cell_angle_gamma                 90
_cell_volume                      5040.2(15)
_cell_formula_units_Z             8
_cell_measurement_temperature     100(2)
_cell_measurement_reflns_used     ?
_cell_measurement_theta_min       ?
_cell_measurement_theta_max       ?
 
_exptl_crystal_description        ?
_exptl_crystal_colour             ?
_exptl_crystal_density_meas       ?
_exptl_crystal_density_method     ?
_exptl_crystal_density_diffrn     1.259          
_exptl_crystal_F_000              2056
_exptl_transmission_factor_min    ?
_exptl_transmission_factor_max    ?
_exptl_crystal_size_max           ?
_exptl_crystal_size_mid           ?
_exptl_crystal_size_min           ?
_exptl_absorpt_coefficient_mu     0.098
_shelx_estimated_absorpt_T_min    ?
_shelx_estimated_absorpt_T_max    ?
_exptl_absorpt_correction_type    ?
_exptl_absorpt_correction_T_min   ?
_exptl_absorpt_correction_T_max   ?
_exptl_absorpt_process_details    ?
_exptl_absorpt_special_details    ?
_diffrn_ambient_temperature       100(2)
_diffrn_radiation_wavelength      0.71073
_diffrn_radiation_type            MoK\a
_diffrn_source                    ?
_diffrn_measurement_device_type   ?
_diffrn_measurement_method        ?
_diffrn_detector_area_resol_mean  ?
_diffrn_reflns_number             61716
_diffrn_reflns_av_unetI/netI      0.1794
_diffrn_reflns_av_R_equivalents   0.2198
_diffrn_reflns_limit_h_min        -19
_diffrn_reflns_limit_h_max        19
_diffrn_reflns_limit_k_min        -16
_diffrn_reflns_limit_k_max        16
_diffrn_reflns_limit_l_min        -40
_diffrn_reflns_limit_l_max        40
_diffrn_reflns_theta_min          1.750
_diffrn_reflns_theta_max          28.999
_diffrn_reflns_theta_full         25.242
_diffrn_measured_fraction_theta_max   1.000
_diffrn_measured_fraction_theta_full  1.000
_diffrn_reflns_Laue_measured_fraction_max    1.000
_diffrn_reflns_Laue_measured_fraction_full   1.000
_diffrn_reflns_point_group_measured_fraction_max   1.000
_diffrn_reflns_point_group_measured_fraction_full  1.000
_reflns_number_total              13409
_reflns_number_gt                 5215
_reflns_threshold_expression      'I > 2\s(I)'
_reflns_Friedel_coverage          0.000
_reflns_Friedel_fraction_max      .
_reflns_Friedel_fraction_full     .
 
_reflns_special_details
;
 Reflections were merged by SHELXL according to the crystal
 class for the calculation of statistics and refinement.
 
 _reflns_Friedel_fraction is defined as the number of unique
 Friedel pairs measured divided by the number that would be
 possible theoretically, ignoring centric projections and
 systematic absences.
;
 
_computing_data_collection        ?
_computing_cell_refinement        ?
_computing_data_reduction         ?
_computing_structure_solution     ?
_computing_structure_refinement 'SHELXL-2014/6 (Sheldrick, 2014)'
_computing_molecular_graphics     ?
_computing_publication_material   ?
_refine_special_details           ?
_refine_ls_structure_factor_coef  Fsqd
_refine_ls_matrix_type            full
_refine_ls_weighting_scheme       calc
_refine_ls_weighting_details
'w=1/[\s^2^(Fo^2^)+(0.1000P)^2^] where P=(Fo^2^+2Fc^2^)/3'
_atom_sites_solution_primary      ?
_atom_sites_solution_secondary    ?
_atom_sites_solution_hydrogens    mixed
_refine_ls_hydrogen_treatment     constr
_refine_ls_extinction_method      SHELXL
_refine_ls_extinction_coef        0.0040(5)
_refine_ls_extinction_expression
 'Fc^*^=kFc[1+0.001xFc^2^\l^3^/sin(2\q)]^-1/4^'
_refine_ls_number_reflns          13409
_refine_ls_number_parameters      611
_refine_ls_number_restraints      0
_refine_ls_R_factor_all           0.2222
_refine_ls_R_factor_gt            0.0897
_refine_ls_wR_factor_ref          0.2715
_refine_ls_wR_factor_gt           0.2017
_refine_ls_goodness_of_fit_ref    1.055
_refine_ls_restrained_S_all       1.055
_refine_ls_shift/su_max           0.053
_refine_ls_shift/su_mean          0.002
 
loop_
 _atom_site_label
 _atom_site_type_symbol
 _atom_site_fract_x
 _atom_site_fract_y
 _atom_site_fract_z
 _atom_site_U_iso_or_equiv
 _atom_site_adp_type
 _atom_site_occupancy
 _atom_site_site_symmetry_order  
 _atom_site_calc_flag
 _atom_site_refinement_flags_posn
 _atom_site_refinement_flags_adp
 _atom_site_refinement_flags_occupancy
 _atom_site_disorder_assembly
 _atom_site_disorder_group
N1 N 0.2892(2) 0.7080(3) 0.34571(12) 0.0250(8) Uani 1 1 d . . . . .
N2 N 0.3252(2) 0.6861(3) 0.43089(12) 0.0249(8) Uani 1 1 d . . . . .
N3 N 0.2567(2) 0.5391(3) 0.38069(12) 0.0238(8) Uani 1 1 d . . . . .
N4 N 0.4580(2) 0.5876(3) 0.38388(13) 0.0281(8) Uani 1 1 d . . . . .
N5 N 0.1962(2) 0.7520(3) 0.33719(12) 0.0261(8) Uani 1 1 d . . . . .
H5N H 0.1531 0.7356 0.3590 0.031 Uiso 1 1 d R U . . .
N6 N 0.2413(2) 0.7246(3) 0.44278(12) 0.0283(8) Uani 1 1 d . . . . .
H6N H 0.1755 0.7080 0.4208 0.034 Uiso 1 1 d R U . . .
N7 N 0.2500(2) 0.4244(3) 0.37533(13) 0.0296(9) Uani 1 1 d . . . . .
H7N H 0.3130 0.3813 0.3760 0.036 Uiso 1 1 d R U . . .
O1 O 0.2223(2) 0.8606(3) 0.27812(12) 0.0477(10) Uani 1 1 d . . . . .
O2 O 0.0794(2) 0.8530(3) 0.29905(11) 0.0349(8) Uani 1 1 d . . . . .
O3 O 0.3217(2) 0.7891(4) 0.51288(13) 0.0627(12) Uani 1 1 d . . . . .
O4 O 0.1607(2) 0.7978(3) 0.49019(11) 0.0406(9) Uani 1 1 d . . . . .
O5 O 0.0903(2) 0.4154(2) 0.37718(11) 0.0319(8) Uani 1 1 d . . . . .
O6 O 0.1813(2) 0.2644(2) 0.37566(11) 0.0312(7) Uani 1 1 d . . . . .
C1 C 0.3491(3) 0.7426(4) 0.39065(15) 0.0281(10) Uani 1 1 d . . . . .
C2 C 0.4501(3) 0.7069(3) 0.38947(16) 0.0299(10) Uani 1 1 d . . . . .
H2A H 0.4706 0.7443 0.3634 0.036 Uiso 1 1 calc R U . . .
H2B H 0.4939 0.7298 0.4187 0.036 Uiso 1 1 calc R U . . .
C3 C 0.3464(3) 0.8653(4) 0.39631(17) 0.0349(11) Uani 1 1 d . . . . .
H3A H 0.3625 0.9008 0.3691 0.052 Uiso 1 1 calc R U . . .
H3B H 0.2822 0.8877 0.3990 0.052 Uiso 1 1 calc R U . . .
H3C H 0.3928 0.8870 0.4244 0.052 Uiso 1 1 calc R U . . .
C4 C 0.3258(3) 0.5665(3) 0.42539(15) 0.0259(10) Uani 1 1 d . . . . .
C5 C 0.4277(3) 0.5354(4) 0.42308(16) 0.0298(10) Uani 1 1 d . . . . .
H5A H 0.4716 0.5573 0.4524 0.036 Uiso 1 1 calc R U . . .
H5B H 0.4319 0.4551 0.4201 0.036 Uiso 1 1 calc R U . . .
C6 C 0.2961(3) 0.5137(4) 0.46624(16) 0.0365(11) Uani 1 1 d . . . . .
H6A H 0.2964 0.4340 0.4627 0.055 Uiso 1 1 calc R U . . .
H6B H 0.3409 0.5345 0.4950 0.055 Uiso 1 1 calc R U . . .
H6C H 0.2316 0.5381 0.4676 0.055 Uiso 1 1 calc R U . . .
C7 C 0.2892(3) 0.5888(3) 0.34006(15) 0.0247(9) Uani 1 1 d . . . . .
C8 C 0.3918(3) 0.5567(4) 0.34050(15) 0.0281(10) Uani 1 1 d . . . . .
H8A H 0.3951 0.4767 0.3362 0.034 Uiso 1 1 calc R U . . .
H8B H 0.4121 0.5925 0.3140 0.034 Uiso 1 1 calc R U . . .
C9 C 0.2240(3) 0.5569(4) 0.29453(16) 0.0345(11) Uani 1 1 d . . . . .
H9A H 0.2245 0.4773 0.2910 0.052 Uiso 1 1 calc R U . . .
H9B H 0.1589 0.5816 0.2943 0.052 Uiso 1 1 calc R U . . .
H9C H 0.2465 0.5912 0.2688 0.052 Uiso 1 1 calc R U . . .
C10 C 0.1718(3) 0.8245(4) 0.30261(16) 0.0292(10) Uani 1 1 d . . . . .
C11 C 0.0380(4) 0.9302(5) 0.2629(2) 0.0520(15) Uani 1 1 d . . . . .
H11A H 0.0794 0.9363 0.2401 0.062 Uiso 1 1 calc R U . . .
H11B H 0.0337 1.0032 0.2768 0.062 Uiso 1 1 calc R U . . .
C12 C -0.0566(4) 0.8940(6) 0.2396(2) 0.073(2) Uani 1 1 d . . . . .
H12A H -0.0841 0.9465 0.2152 0.110 Uiso 1 1 calc R U . . .
H12B H -0.0520 0.8221 0.2255 0.110 Uiso 1 1 calc R U . . .
H12C H -0.0976 0.8889 0.2622 0.110 Uiso 1 1 calc R U . . .
C13 C 0.2484(3) 0.7707(4) 0.48412(17) 0.0362(12) Uani 1 1 d . . . . .
C16 C 0.1674(3) 0.3730(3) 0.37639(15) 0.0259(10) Uani 1 1 d . . . . .
C17 C 0.1004(3) 0.1971(3) 0.37935(18) 0.0336(11) Uani 1 1 d . . . . .
H17A H 0.0479 0.2068 0.3517 0.040 Uiso 1 1 calc R U . . .
H17B H 0.0764 0.2171 0.4074 0.040 Uiso 1 1 calc R U . . .
C18 C 0.1347(4) 0.0822(4) 0.3826(2) 0.0480(14) Uani 1 1 d . . . . .
H18A H 0.0819 0.0332 0.3852 0.072 Uiso 1 1 calc R U . . .
H18B H 0.1582 0.0636 0.3547 0.072 Uiso 1 1 calc R U . . .
H18C H 0.1866 0.0739 0.4101 0.072 Uiso 1 1 calc R U . . .
N1A N 0.8307(2) 0.7378(3) 0.34505(12) 0.0225(8) Uani 1 1 d . . . . .
N2A N 0.8629(2) 0.7086(3) 0.43049(12) 0.0232(8) Uani 1 1 d . . . . .
N3A N 0.8544(2) 0.5580(3) 0.37737(11) 0.0204(7) Uani 1 1 d . . . . .
N4A N 1.0257(2) 0.6959(3) 0.38966(12) 0.0244(8) Uani 1 1 d . . . . .
N5A N 0.7300(2) 0.7347(3) 0.33348(12) 0.0255(8) Uani 1 1 d . . . . .
H5NA H 0.7013 0.6928 0.3509 0.031 Uiso 1 1 d R U . . .
N6A N 0.7714(2) 0.7035(3) 0.44057(13) 0.0280(8) Uani 1 1 d . . . . .
H6NA H 0.7259 0.6615 0.4208 0.034 Uiso 1 1 d R U . . .
N7A N 0.8839(2) 0.4502(3) 0.37093(12) 0.0242(8) Uani 1 1 d . . . . .
H7NA H 0.9435 0.4345 0.3702 0.029 Uiso 1 1 d R U . . .
O1A O 0.7176(2) 0.8598(3) 0.27445(11) 0.0348(8) Uani 1 1 d . . . . .
O2A O 0.58916(19) 0.7706(2) 0.28994(10) 0.0302(7) Uani 1 1 d . . . . .
O3A O 0.8149(2) 0.8023(3) 0.50762(12) 0.0477(10) Uani 1 1 d . . . . .
O4A O 0.6632(2) 0.7411(3) 0.48069(11) 0.0420(9) Uani 1 1 d . . . . .
O5A O 0.7327(2) 0.3800(2) 0.35921(11) 0.0339(8) Uani 1 1 d . . . . .
O6A O 0.85840(19) 0.2804(2) 0.34839(11) 0.0286(7) Uani 1 1 d . . . . .
C1A C 0.8704(3) 0.7831(3) 0.39189(14) 0.0237(9) Uani 1 1 d . . . . .
C2A C 0.9776(3) 0.7992(3) 0.39474(16) 0.0257(10) Uani 1 1 d . . . . .
H2AA H 0.9867 0.8502 0.3699 0.031 Uiso 1 1 calc R U . . .
H2AB H 1.0071 0.8325 0.4251 0.031 Uiso 1 1 calc R U . . .
C3A C 0.8238(3) 0.8916(4) 0.39819(17) 0.0331(11) Uani 1 1 d . . . . .
H3AA H 0.8290 0.9407 0.3725 0.050 Uiso 1 1 calc R U . . .
H3AB H 0.7562 0.8798 0.3984 0.050 Uiso 1 1 calc R U . . .
H3AC H 0.8560 0.9246 0.4277 0.050 Uiso 1 1 calc R U . . .
C4A C 0.9037(3) 0.6003(3) 0.42430(14) 0.0220(9) Uani 1 1 d . . . . .
C5A C 1.0104(3) 0.6207(3) 0.42663(14) 0.0240(9) Uani 1 1 d . . . . .
H5AA H 1.0400 0.6521 0.4573 0.029 Uiso 1 1 calc R U . . .
H5AB H 1.0424 0.5502 0.4235 0.029 Uiso 1 1 calc R U . . .
C6A C 0.8875(3) 0.5231(4) 0.46179(15) 0.0290(10) Uani 1 1 d . . . . .
H6AA H 0.9149 0.4515 0.4573 0.043 Uiso 1 1 calc R U . . .
H6AB H 0.9184 0.5523 0.4923 0.043 Uiso 1 1 calc R U . . .
H6AC H 0.8188 0.5154 0.4601 0.043 Uiso 1 1 calc R U . . .
C7A C 0.8734(3) 0.6302(3) 0.33920(14) 0.0226(9) Uani 1 1 d . . . . .
C8A C 0.9797(3) 0.6488(3) 0.34408(14) 0.0240(9) Uani 1 1 d . . . . .
H8AA H 1.0108 0.5783 0.3400 0.029 Uiso 1 1 calc R U . . .
H8AB H 0.9898 0.6988 0.3191 0.029 Uiso 1 1 calc R U . . .
C9A C 0.8292(3) 0.5834(3) 0.29197(15) 0.0275(10) Uani 1 1 d . . . . .
H9AA H 0.8579 0.5121 0.2884 0.041 Uiso 1 1 calc R U . . .
H9AB H 0.7602 0.5747 0.2892 0.041 Uiso 1 1 calc R U . . .
H9AC H 0.8408 0.6332 0.2677 0.041 Uiso 1 1 calc R U . . .
C10A C 0.6841(3) 0.7951(3) 0.29717(16) 0.0266(10) Uani 1 1 d . . . . .
C11A C 0.5280(3) 0.8336(4) 0.25400(16) 0.0345(11) Uani 1 1 d . . . . .
H11C H 0.5516 0.8300 0.2248 0.041 Uiso 1 1 calc R U . . .
H11D H 0.5272 0.9112 0.2636 0.041 Uiso 1 1 calc R U . . .
C12A C 0.4295(3) 0.7859(4) 0.24677(17) 0.0427(13) Uani 1 1 d . . . . .
H12D H 0.3861 0.8271 0.2225 0.064 Uiso 1 1 calc R U . . .
H12E H 0.4311 0.7093 0.2373 0.064 Uiso 1 1 calc R U . . .
H12F H 0.4068 0.7902 0.2758 0.064 Uiso 1 1 calc R U . . .
C13A C 0.7569(3) 0.7535(4) 0.47922(17) 0.0347(11) Uani 1 1 d . . . . .
C14B C 0.6278(8) 0.7843(9) 0.5167(4) 0.039(2) Uani 0.659(8) 1 d . . P A 1
H14A H 0.6753 0.7752 0.5462 0.047 Uiso 0.659(8) 1 calc R U P A 1
H14B H 0.5688 0.7450 0.5194 0.047 Uiso 0.659(8) 1 calc R U P A 1
C15A C 0.6064(6) 0.9025(7) 0.5080(3) 0.061(2) Uani 0.659(8) 1 d . . P A 1
H15A H 0.5812 0.9329 0.5337 0.092 Uiso 0.659(8) 1 calc R U P A 1
H15B H 0.6650 0.9412 0.5057 0.092 Uiso 0.659(8) 1 calc R U P A 1
H15C H 0.5588 0.9110 0.4789 0.092 Uiso 0.659(8) 1 calc R U P A 1
C14A C 0.6520(18) 0.820(2) 0.5250(9) 0.039(2) Uani 0.341(8) 1 d . . P A 2
H14E H 0.6868 0.7901 0.5551 0.047 Uiso 0.341(8) 1 calc R U P A 2
H14F H 0.6738 0.8958 0.5213 0.047 Uiso 0.341(8) 1 calc R U P A 2
C15B C 0.5472(12) 0.8145(15) 0.5203(6) 0.061(2) Uani 0.341(8) 1 d . . P A 2
H15G H 0.5288 0.8585 0.5448 0.092 Uiso 0.341(8) 1 calc R U P A 2
H15H H 0.5153 0.8429 0.4898 0.092 Uiso 0.341(8) 1 calc R U P A 2
H15I H 0.5281 0.7384 0.5232 0.092 Uiso 0.341(8) 1 calc R U P A 2
C16A C 0.8176(3) 0.3720(4) 0.35935(15) 0.0266(10) Uani 1 1 d . . . . .
C17A C 0.7934(3) 0.1909(3) 0.33035(17) 0.0335(11) Uani 1 1 d . . . . .
H17C H 0.7398 0.2181 0.3059 0.040 Uiso 1 1 calc R U . . .
H17D H 0.7669 0.1582 0.3556 0.040 Uiso 1 1 calc R U . . .
C18A C 0.8498(3) 0.1081(4) 0.31060(17) 0.0349(11) Uani 1 1 d . . . . .
H18D H 0.8084 0.0465 0.2981 0.052 Uiso 1 1 calc R U . . .
H18E H 0.8756 0.1414 0.2856 0.052 Uiso 1 1 calc R U . . .
H18F H 0.9026 0.0818 0.3351 0.052 Uiso 1 1 calc R U . . .
O1W O 0.64294(19) 0.5722(2) 0.37828(11) 0.0327(8) Uani 1 1 d . . . . .
H1WA H 0.5758 0.5619 0.3795 0.039 Uiso 1 1 d R U . . .
H1WB H 0.6758 0.5044 0.3800 0.039 Uiso 1 1 d R U . . .
O1S O 0.4072(3) 0.2832(3) 0.36164(15) 0.0700(12) Uani 1 1 d . . . . .
H1SO H 0.4743 0.2610 0.3704 0.084 Uiso 1 1 d R U . . .
C1S C 0.3708(5) 0.1916(7) 0.3307(3) 0.100(3) Uani 1 1 d . . . . .
H1SC H 0.3470 0.1342 0.3484 0.151 Uiso 1 1 calc R U . . .
H1SA H 0.4224 0.1623 0.3172 0.151 Uiso 1 1 calc R U . . .
H1SB H 0.3186 0.2173 0.3057 0.151 Uiso 1 1 calc R U . . .
O2W O 0.5898(3) 0.2608(5) 0.39358(18) 0.1054(19) Uani 1 1 d . . . . .
H2WA H 0.6277 0.3110 0.3843 0.126 Uiso 1 1 d R U . . .
H2WB H 0.6240 0.2493 0.4229 0.126 Uiso 1 1 d R U . . .
C14 C 0.1487(15) 0.884(2) 0.5224(9) 0.042(3) Uani 0.342(18) 1 d . . P B 1
H14C H 0.2051 0.8898 0.5484 0.050 Uiso 0.342(18) 1 calc R U P B 1
H14D H 0.1359 0.9552 0.5066 0.050 Uiso 0.342(18) 1 calc R U P B 1
C15 C 0.071(4) 0.845(5) 0.537(2) 0.054(4) Uani 0.342(18) 1 d . . P B 1
H15D H 0.0538 0.8961 0.5594 0.082 Uiso 0.342(18) 1 calc R U P B 1
H15E H 0.0172 0.8381 0.5100 0.082 Uiso 0.342(18) 1 calc R U P B 1
H15F H 0.0857 0.7734 0.5514 0.082 Uiso 0.342(18) 1 calc R U P B 1
C14' C 0.1569(7) 0.8329(11) 0.5371(4) 0.042(3) Uani 0.658(18) 1 d . . P B 2
H14G H 0.1993 0.8966 0.5463 0.050 Uiso 0.658(18) 1 calc R U P B 2
H14H H 0.1782 0.7730 0.5596 0.050 Uiso 0.658(18) 1 calc R U P B 2
C15' C 0.054(2) 0.863(3) 0.5369(12) 0.054(4) Uani 0.658(18) 1 d . . P B 2
H15J H 0.0490 0.8874 0.5680 0.082 Uiso 0.658(18) 1 calc R U P B 2
H15K H 0.0336 0.9228 0.5146 0.082 Uiso 0.658(18) 1 calc R U P B 2
H15L H 0.0126 0.7996 0.5278 0.082 Uiso 0.658(18) 1 calc R U P B 2
 
loop_
 _atom_site_aniso_label
 _atom_site_aniso_U_11
 _atom_site_aniso_U_22
 _atom_site_aniso_U_33
 _atom_site_aniso_U_23
 _atom_site_aniso_U_13
 _atom_site_aniso_U_12
N1 0.0188(17) 0.023(2) 0.031(2) -0.0005(16) 0.0024(15) 0.0032(14)
N2 0.0232(19) 0.026(2) 0.027(2) -0.0015(16) 0.0081(15) 0.0023(15)
N3 0.0230(18) 0.0208(19) 0.029(2) 0.0019(15) 0.0091(15) -0.0009(14)
N4 0.0228(19) 0.029(2) 0.033(2) -0.0014(17) 0.0063(16) -0.0030(15)
N5 0.0164(17) 0.030(2) 0.033(2) 0.0062(17) 0.0060(15) 0.0054(15)
N6 0.0222(18) 0.035(2) 0.028(2) -0.0100(17) 0.0060(15) 0.0015(16)
N7 0.0228(19) 0.020(2) 0.048(2) -0.0036(17) 0.0116(17) -0.0025(15)
O1 0.0348(19) 0.059(2) 0.056(2) 0.0287(19) 0.0233(17) 0.0074(17)
O2 0.0252(17) 0.0347(19) 0.044(2) 0.0188(16) 0.0065(14) 0.0042(13)
O3 0.032(2) 0.110(4) 0.044(2) -0.039(2) 0.0040(17) -0.006(2)
O4 0.0286(18) 0.051(2) 0.045(2) -0.0220(17) 0.0136(15) -0.0004(15)
O5 0.0232(16) 0.0211(16) 0.051(2) -0.0024(15) 0.0074(14) 0.0007(13)
O6 0.0238(16) 0.0173(16) 0.053(2) -0.0008(14) 0.0098(14) 0.0008(12)
C1 0.025(2) 0.026(2) 0.033(3) -0.002(2) 0.0045(19) -0.0011(18)
C2 0.024(2) 0.028(3) 0.038(3) -0.002(2) 0.0071(19) -0.0020(18)
C3 0.029(2) 0.027(3) 0.047(3) -0.006(2) 0.005(2) -0.0005(19)
C4 0.023(2) 0.027(2) 0.027(2) 0.0022(19) 0.0055(18) 0.0008(17)
C5 0.023(2) 0.031(3) 0.036(3) 0.002(2) 0.0062(19) 0.0004(18)
C6 0.040(3) 0.040(3) 0.032(3) 0.010(2) 0.013(2) 0.004(2)
C7 0.020(2) 0.025(2) 0.030(2) -0.0031(19) 0.0086(18) 0.0000(17)
C8 0.027(2) 0.026(2) 0.033(3) 0.000(2) 0.0097(19) 0.0009(18)
C9 0.028(2) 0.036(3) 0.037(3) -0.005(2) 0.001(2) 0.001(2)
C10 0.021(2) 0.028(3) 0.039(3) 0.003(2) 0.0054(19) 0.0019(18)
C11 0.039(3) 0.056(4) 0.059(4) 0.031(3) 0.005(3) 0.007(3)
C12 0.051(4) 0.090(5) 0.067(5) 0.020(4) -0.014(3) 0.006(3)
C13 0.024(2) 0.050(3) 0.034(3) -0.015(2) 0.004(2) 0.003(2)
C16 0.020(2) 0.022(2) 0.035(3) -0.0016(19) 0.0025(18) 0.0032(17)
C17 0.026(2) 0.019(2) 0.055(3) 0.000(2) 0.007(2) -0.0060(18)
C18 0.047(3) 0.024(3) 0.073(4) -0.004(3) 0.011(3) -0.003(2)
N1A 0.0179(17) 0.0212(19) 0.028(2) -0.0036(15) 0.0033(14) 0.0021(14)
N2A 0.0206(18) 0.0213(19) 0.030(2) 0.0011(15) 0.0101(15) 0.0028(14)
N3A 0.0215(17) 0.0141(18) 0.0259(19) 0.0021(14) 0.0062(14) 0.0010(13)
N4A 0.0210(18) 0.0230(19) 0.030(2) -0.0004(16) 0.0077(15) -0.0016(14)
N5A 0.0150(17) 0.028(2) 0.032(2) 0.0070(16) 0.0014(14) 0.0029(14)
N6A 0.0194(18) 0.034(2) 0.033(2) -0.0043(17) 0.0097(15) 0.0001(15)
N7A 0.0189(18) 0.0191(19) 0.034(2) -0.0023(16) 0.0046(15) -0.0011(14)
O1A 0.0277(17) 0.0338(19) 0.042(2) 0.0137(16) 0.0055(14) 0.0006(14)
O2A 0.0192(15) 0.0336(18) 0.0355(18) 0.0083(14) 0.0006(12) 0.0022(13)
O3A 0.040(2) 0.063(3) 0.039(2) -0.0135(19) 0.0063(17) 0.0111(18)
O4A 0.0330(18) 0.059(2) 0.039(2) 0.0116(17) 0.0201(15) 0.0199(16)
O5A 0.0229(17) 0.0291(18) 0.050(2) -0.0059(15) 0.0077(14) -0.0027(13)
O6A 0.0249(16) 0.0189(16) 0.0418(19) -0.0021(13) 0.0065(13) -0.0020(12)
C1A 0.023(2) 0.023(2) 0.024(2) -0.0010(18) 0.0031(17) 0.0006(17)
C2A 0.021(2) 0.021(2) 0.035(3) -0.0033(19) 0.0058(18) -0.0036(17)
C3A 0.032(3) 0.027(3) 0.041(3) -0.001(2) 0.009(2) 0.0078(19)
C4A 0.018(2) 0.023(2) 0.025(2) 0.0001(18) 0.0038(17) 0.0017(16)
C5A 0.023(2) 0.023(2) 0.025(2) 0.0002(18) 0.0034(17) -0.0002(17)
C6A 0.025(2) 0.029(3) 0.033(3) 0.007(2) 0.0061(19) 0.0015(18)
C7A 0.019(2) 0.021(2) 0.027(2) -0.0003(18) 0.0035(17) 0.0038(16)
C8A 0.025(2) 0.021(2) 0.027(2) -0.0033(18) 0.0069(18) -0.0028(17)
C9A 0.027(2) 0.024(2) 0.030(3) -0.0019(19) 0.0024(18) -0.0006(18)
C10A 0.026(2) 0.023(2) 0.031(3) -0.003(2) 0.0045(18) -0.0001(18)
C11A 0.030(3) 0.036(3) 0.033(3) 0.010(2) -0.004(2) 0.006(2)
C12A 0.029(3) 0.059(4) 0.039(3) 0.006(3) 0.002(2) 0.008(2)
C13A 0.031(3) 0.040(3) 0.038(3) 0.005(2) 0.016(2) 0.013(2)
C14B 0.040(6) 0.042(8) 0.037(5) -0.017(5) 0.013(5) 0.007(4)
C15A 0.047(5) 0.056(6) 0.074(6) -0.023(5) -0.003(4) 0.025(4)
C14A 0.040(6) 0.042(8) 0.037(5) -0.017(5) 0.013(5) 0.007(4)
C15B 0.047(5) 0.056(6) 0.074(6) -0.023(5) -0.003(4) 0.025(4)
C16A 0.023(2) 0.030(3) 0.026(2) -0.0025(19) 0.0028(18) 0.0040(18)
C17A 0.031(2) 0.021(2) 0.046(3) -0.004(2) 0.003(2) -0.0058(19)
C18A 0.038(3) 0.026(3) 0.040(3) -0.004(2) 0.007(2) -0.003(2)
O1W 0.0189(15) 0.0266(17) 0.055(2) 0.0041(15) 0.0124(14) 0.0019(12)
O1S 0.083(3) 0.051(3) 0.078(3) -0.019(2) 0.021(2) -0.009(2)
C1S 0.071(5) 0.126(7) 0.101(6) -0.055(6) 0.012(4) 0.022(5)
O2W 0.067(3) 0.142(5) 0.100(4) 0.041(4) 0.001(3) -0.045(3)
C14 0.041(4) 0.043(7) 0.042(7) -0.022(5) 0.012(4) 0.000(5)
C15 0.036(11) 0.068(12) 0.067(4) -0.047(7) 0.028(7) -0.006(7)
C14' 0.041(4) 0.043(7) 0.042(7) -0.022(5) 0.012(4) 0.000(5)
C15' 0.036(11) 0.068(12) 0.067(4) -0.047(7) 0.028(7) -0.006(7)
 
_geom_special_details
;
 All esds (except the esd in the dihedral angle between two l.s. planes)
 are estimated using the full covariance matrix.  The cell esds are taken
 into account individually in the estimation of esds in distances, angles
 and torsion angles; correlations between esds in cell parameters are only
 used when they are defined by crystal symmetry.  An approximate (isotropic)
 treatment of cell esds is used for estimating esds involving l.s. planes.
;
 
loop_
 _geom_bond_atom_site_label_1
 _geom_bond_atom_site_label_2
 _geom_bond_distance
 _geom_bond_site_symmetry_2
 _geom_bond_publ_flag
N1 N5 1.408(4) . ?
N1 C7 1.468(5) . ?
N1 C1 1.476(5) . ?
N2 N6 1.403(5) . ?
N2 C4 1.473(5) . ?
N2 C1 1.474(6) . ?
N3 N7 1.413(5) . ?
N3 C7 1.502(5) . ?
N3 C4 1.505(5) . ?
N4 C5 1.465(5) . ?
N4 C8 1.468(5) . ?
N4 C2 1.476(5) . ?
N5 C10 1.339(5) . ?
N5 H5N 1.0028 . ?
N6 C13 1.326(5) . ?
N6 H6N 1.0433 . ?
N7 C16 1.346(5) . ?
N7 H7N 1.0423 . ?
O1 C10 1.210(5) . ?
O2 C10 1.351(5) . ?
O2 C11 1.451(5) . ?
O3 C13 1.220(5) . ?
O4 C13 1.347(5) . ?
O4 C14 1.45(2) . ?
O4 C14' 1.459(10) . ?
O5 C16 1.224(5) . ?
O6 C16 1.345(5) . ?
O6 C17 1.445(5) . ?
C1 C3 1.513(6) . ?
C1 C2 1.519(6) . ?
C2 H2A 0.9900 . ?
C2 H2B 0.9900 . ?
C3 H3A 0.9800 . ?
C3 H3B 0.9800 . ?
C3 H3C 0.9800 . ?
C4 C6 1.506(6) . ?
C4 C5 1.524(6) . ?
C5 H5A 0.9900 . ?
C5 H5B 0.9900 . ?
C6 H6A 0.9800 . ?
C6 H6B 0.9800 . ?
C6 H6C 0.9800 . ?
C7 C9 1.511(6) . ?
C7 C8 1.518(5) . ?
C8 H8A 0.9900 . ?
C8 H8B 0.9900 . ?
C9 H9A 0.9800 . ?
C9 H9B 0.9800 . ?
C9 H9C 0.9800 . ?
C11 C12 1.451(7) . ?
C11 H11A 0.9900 . ?
C11 H11B 0.9900 . ?
C12 H12A 0.9800 . ?
C12 H12B 0.9800 . ?
C12 H12C 0.9800 . ?
C17 C18 1.486(6) . ?
C17 H17A 0.9900 . ?
C17 H17B 0.9900 . ?
C18 H18A 0.9800 . ?
C18 H18B 0.9800 . ?
C18 H18C 0.9800 . ?
N1A N5A 1.410(4) . ?
N1A C7A 1.477(5) . ?
N1A C1A 1.482(5) . ?
N2A N6A 1.406(4) . ?
N2A C4A 1.475(5) . ?
N2A C1A 1.479(5) . ?
N3A N7A 1.410(4) . ?
N3A C7A 1.499(5) . ?
N3A C4A 1.502(5) . ?
N4A C2A 1.462(5) . ?
N4A C5A 1.477(5) . ?
N4A C8A 1.479(5) . ?
N5A C10A 1.349(5) . ?
N5A H5NA 0.8856 . ?
N6A C13A 1.347(6) . ?
N6A H6NA 0.9307 . ?
N7A C16A 1.339(5) . ?
N7A H7NA 0.8795 . ?
O1A C10A 1.201(5) . ?
O2A C10A 1.363(5) . ?
O2A C11A 1.444(5) . ?
O3A C13A 1.204(6) . ?
O4A C13A 1.361(5) . ?
O4A C14B 1.374(12) . ?
O4A C14A 1.66(2) . ?
O5A C16A 1.219(5) . ?
O6A C16A 1.336(5) . ?
O6A C17A 1.461(5) . ?
C1A C3A 1.515(6) . ?
C1A C2A 1.533(5) . ?
C2A H2AA 0.9900 . ?
C2A H2AB 0.9900 . ?
C3A H3AA 0.9800 . ?
C3A H3AB 0.9800 . ?
C3A H3AC 0.9800 . ?
C4A C6A 1.508(6) . ?
C4A C5A 1.536(5) . ?
C5A H5AA 0.9900 . ?
C5A H5AB 0.9900 . ?
C6A H6AA 0.9800 . ?
C6A H6AB 0.9800 . ?
C6A H6AC 0.9800 . ?
C7A C9A 1.511(6) . ?
C7A C8A 1.516(5) . ?
C8A H8AA 0.9900 . ?
C8A H8AB 0.9900 . ?
C9A H9AA 0.9800 . ?
C9A H9AB 0.9800 . ?
C9A H9AC 0.9800 . ?
C11A C12A 1.500(6) . ?
C11A H11C 0.9900 . ?
C11A H11D 0.9900 . ?
C12A H12D 0.9800 . ?
C12A H12E 0.9800 . ?
C12A H12F 0.9800 . ?
C14B C15A 1.489(15) . ?
C14B H14A 0.9900 . ?
C14B H14B 0.9900 . ?
C15A H15A 0.9800 . ?
C15A H15B 0.9800 . ?
C15A H15C 0.9800 . ?
C14A C15B 1.48(3) . ?
C14A H14E 0.9900 . ?
C14A H14F 0.9900 . ?
C15B H15G 0.9800 . ?
C15B H15H 0.9800 . ?
C15B H15I 0.9800 . ?
C17A C18A 1.490(6) . ?
C17A H17C 0.9900 . ?
C17A H17D 0.9900 . ?
C18A H18D 0.9800 . ?
C18A H18E 0.9800 . ?
C18A H18F 0.9800 . ?
O1W H1WA 0.9789 . ?
O1W H1WB 0.9500 . ?
O1S C1S 1.468(8) . ?
O1S H1SO 0.9798 . ?
C1S H1SC 0.9800 . ?
C1S H1SA 0.9800 . ?
C1S H1SB 0.9800 . ?
O2W H2WA 0.9002 . ?
O2W H2WB 0.9067 . ?
C14 C15 1.36(6) . ?
C14 H14C 0.9900 . ?
C14 H14D 0.9900 . ?
C15 H15D 0.9800 . ?
C15 H15E 0.9800 . ?
C15 H15F 0.9800 . ?
C14' C15' 1.52(3) . ?
C14' H14G 0.9900 . ?
C14' H14H 0.9900 . ?
C15' H15J 0.9800 . ?
C15' H15K 0.9800 . ?
C15' H15L 0.9800 . ?
 
loop_
 _geom_angle_atom_site_label_1
 _geom_angle_atom_site_label_2
 _geom_angle_atom_site_label_3
 _geom_angle
 _geom_angle_site_symmetry_1
 _geom_angle_site_symmetry_3
 _geom_angle_publ_flag
N5 N1 C7 112.5(3) . . ?
N5 N1 C1 113.3(3) . . ?
C7 N1 C1 111.8(3) . . ?
N6 N2 C4 112.7(3) . . ?
N6 N2 C1 113.8(3) . . ?
C4 N2 C1 111.7(3) . . ?
N7 N3 C7 109.8(3) . . ?
N7 N3 C4 109.6(3) . . ?
C7 N3 C4 110.4(3) . . ?
C5 N4 C8 109.1(3) . . ?
C5 N4 C2 107.5(3) . . ?
C8 N4 C2 107.5(3) . . ?
C10 N5 N1 118.1(3) . . ?
C10 N5 H5N 121.6 . . ?
N1 N5 H5N 119.9 . . ?
C13 N6 N2 118.1(3) . . ?
C13 N6 H6N 122.2 . . ?
N2 N6 H6N 119.2 . . ?
C16 N7 N3 120.0(3) . . ?
C16 N7 H7N 121.7 . . ?
N3 N7 H7N 117.5 . . ?
C10 O2 C11 117.7(4) . . ?
C13 O4 C14 120.6(9) . . ?
C13 O4 C14' 115.1(5) . . ?
C16 O6 C17 115.9(3) . . ?
N2 C1 N1 113.3(3) . . ?
N2 C1 C3 111.1(4) . . ?
N1 C1 C3 111.1(4) . . ?
N2 C1 C2 105.7(3) . . ?
N1 C1 C2 105.7(3) . . ?
C3 C1 C2 109.5(4) . . ?
N4 C2 C1 112.5(3) . . ?
N4 C2 H2A 109.1 . . ?
C1 C2 H2A 109.1 . . ?
N4 C2 H2B 109.1 . . ?
C1 C2 H2B 109.1 . . ?
H2A C2 H2B 107.8 . . ?
C1 C3 H3A 109.5 . . ?
C1 C3 H3B 109.5 . . ?
H3A C3 H3B 109.5 . . ?
C1 C3 H3C 109.5 . . ?
H3A C3 H3C 109.5 . . ?
H3B C3 H3C 109.5 . . ?
N2 C4 N3 107.4(3) . . ?
N2 C4 C6 109.2(4) . . ?
N3 C4 C6 110.9(3) . . ?
N2 C4 C5 106.3(3) . . ?
N3 C4 C5 111.2(3) . . ?
C6 C4 C5 111.5(4) . . ?
N4 C5 C4 112.1(3) . . ?
N4 C5 H5A 109.2 . . ?
C4 C5 H5A 109.2 . . ?
N4 C5 H5B 109.2 . . ?
C4 C5 H5B 109.2 . . ?
H5A C5 H5B 107.9 . . ?
C4 C6 H6A 109.5 . . ?
C4 C6 H6B 109.5 . . ?
H6A C6 H6B 109.5 . . ?
C4 C6 H6C 109.5 . . ?
H6A C6 H6C 109.5 . . ?
H6B C6 H6C 109.5 . . ?
N1 C7 N3 107.7(3) . . ?
N1 C7 C9 110.0(4) . . ?
N3 C7 C9 111.3(3) . . ?
N1 C7 C8 106.2(3) . . ?
N3 C7 C8 110.7(3) . . ?
C9 C7 C8 110.7(4) . . ?
N4 C8 C7 112.6(4) . . ?
N4 C8 H8A 109.1 . . ?
C7 C8 H8A 109.1 . . ?
N4 C8 H8B 109.1 . . ?
C7 C8 H8B 109.1 . . ?
H8A C8 H8B 107.8 . . ?
C7 C9 H9A 109.5 . . ?
C7 C9 H9B 109.5 . . ?
H9A C9 H9B 109.5 . . ?
C7 C9 H9C 109.5 . . ?
H9A C9 H9C 109.5 . . ?
H9B C9 H9C 109.5 . . ?
O1 C10 N5 127.1(4) . . ?
O1 C10 O2 124.1(4) . . ?
N5 C10 O2 108.8(4) . . ?
O2 C11 C12 110.0(4) . . ?
O2 C11 H11A 109.7 . . ?
C12 C11 H11A 109.7 . . ?
O2 C11 H11B 109.7 . . ?
C12 C11 H11B 109.7 . . ?
H11A C11 H11B 108.2 . . ?
C11 C12 H12A 109.5 . . ?
C11 C12 H12B 109.5 . . ?
H12A C12 H12B 109.5 . . ?
C11 C12 H12C 109.5 . . ?
H12A C12 H12C 109.5 . . ?
H12B C12 H12C 109.5 . . ?
O3 C13 N6 126.9(4) . . ?
O3 C13 O4 123.4(4) . . ?
N6 C13 O4 109.7(4) . . ?
O5 C16 O6 123.8(4) . . ?
O5 C16 N7 127.1(4) . . ?
O6 C16 N7 109.1(3) . . ?
O6 C17 C18 106.5(4) . . ?
O6 C17 H17A 110.4 . . ?
C18 C17 H17A 110.4 . . ?
O6 C17 H17B 110.4 . . ?
C18 C17 H17B 110.4 . . ?
H17A C17 H17B 108.6 . . ?
C17 C18 H18A 109.5 . . ?
C17 C18 H18B 109.5 . . ?
H18A C18 H18B 109.5 . . ?
C17 C18 H18C 109.5 . . ?
H18A C18 H18C 109.5 . . ?
H18B C18 H18C 109.5 . . ?
N5A N1A C7A 112.1(3) . . ?
N5A N1A C1A 113.8(3) . . ?
C7A N1A C1A 110.9(3) . . ?
N6A N2A C4A 113.5(3) . . ?
N6A N2A C1A 114.5(3) . . ?
C4A N2A C1A 111.3(3) . . ?
N7A N3A C7A 110.0(3) . . ?
N7A N3A C4A 110.5(3) . . ?
C7A N3A C4A 111.2(3) . . ?
C2A N4A C5A 108.4(3) . . ?
C2A N4A C8A 107.6(3) . . ?
C5A N4A C8A 108.6(3) . . ?
C10A N5A N1A 118.4(3) . . ?
C10A N5A H5NA 124.6 . . ?
N1A N5A H5NA 117.0 . . ?
C13A N6A N2A 118.6(4) . . ?
C13A N6A H6NA 124.4 . . ?
N2A N6A H6NA 116.9 . . ?
C16A N7A N3A 119.0(3) . . ?
C16A N7A H7NA 118.4 . . ?
N3A N7A H7NA 121.9 . . ?
C10A O2A C11A 115.2(3) . . ?
C13A O4A C14B 120.7(6) . . ?
C13A O4A C14A 102.9(9) . . ?
C16A O6A C17A 116.1(3) . . ?
N2A C1A N1A 114.0(3) . . ?
N2A C1A C3A 109.8(3) . . ?
N1A C1A C3A 110.5(3) . . ?
N2A C1A C2A 105.9(3) . . ?
N1A C1A C2A 106.2(3) . . ?
C3A C1A C2A 110.1(3) . . ?
N4A C2A C1A 111.8(3) . . ?
N4A C2A H2AA 109.2 . . ?
C1A C2A H2AA 109.2 . . ?
N4A C2A H2AB 109.2 . . ?
C1A C2A H2AB 109.2 . . ?
H2AA C2A H2AB 107.9 . . ?
C1A C3A H3AA 109.5 . . ?
C1A C3A H3AB 109.5 . . ?
H3AA C3A H3AB 109.5 . . ?
C1A C3A H3AC 109.5 . . ?
H3AA C3A H3AC 109.5 . . ?
H3AB C3A H3AC 109.5 . . ?
N2A C4A N3A 107.6(3) . . ?
N2A C4A C6A 110.2(3) . . ?
N3A C4A C6A 110.0(3) . . ?
N2A C4A C5A 105.4(3) . . ?
N3A C4A C5A 111.3(3) . . ?
C6A C4A C5A 112.1(3) . . ?
N4A C5A C4A 111.8(3) . . ?
N4A C5A H5AA 109.3 . . ?
C4A C5A H5AA 109.3 . . ?
N4A C5A H5AB 109.3 . . ?
C4A C5A H5AB 109.3 . . ?
H5AA C5A H5AB 107.9 . . ?
C4A C6A H6AA 109.5 . . ?
C4A C6A H6AB 109.5 . . ?
H6AA C6A H6AB 109.5 . . ?
C4A C6A H6AC 109.5 . . ?
H6AA C6A H6AC 109.5 . . ?
H6AB C6A H6AC 109.5 . . ?
N1A C7A N3A 106.9(3) . . ?
N1A C7A C9A 110.0(3) . . ?
N3A C7A C9A 111.1(3) . . ?
N1A C7A C8A 106.7(3) . . ?
N3A C7A C8A 111.0(3) . . ?
C9A C7A C8A 111.0(3) . . ?
N4A C8A C7A 112.8(3) . . ?
N4A C8A H8AA 109.0 . . ?
C7A C8A H8AA 109.0 . . ?
N4A C8A H8AB 109.0 . . ?
C7A C8A H8AB 109.0 . . ?
H8AA C8A H8AB 107.8 . . ?
C7A C9A H9AA 109.5 . . ?
C7A C9A H9AB 109.5 . . ?
H9AA C9A H9AB 109.5 . . ?
C7A C9A H9AC 109.5 . . ?
H9AA C9A H9AC 109.5 . . ?
H9AB C9A H9AC 109.5 . . ?
O1A C10A N5A 128.1(4) . . ?
O1A C10A O2A 124.2(4) . . ?
N5A C10A O2A 107.7(4) . . ?
O2A C11A C12A 107.5(4) . . ?
O2A C11A H11C 110.2 . . ?
C12A C11A H11C 110.2 . . ?
O2A C11A H11D 110.2 . . ?
C12A C11A H11D 110.2 . . ?
H11C C11A H11D 108.5 . . ?
C11A C12A H12D 109.5 . . ?
C11A C12A H12E 109.5 . . ?
H12D C12A H12E 109.5 . . ?
C11A C12A H12F 109.5 . . ?
H12D C12A H12F 109.5 . . ?
H12E C12A H12F 109.5 . . ?
O3A C13A N6A 127.1(4) . . ?
O3A C13A O4A 124.9(4) . . ?
N6A C13A O4A 108.0(4) . . ?
O4A C14B C15A 109.7(10) . . ?
O4A C14B H14A 109.7 . . ?
C15A C14B H14A 109.7 . . ?
O4A C14B H14B 109.7 . . ?
C15A C14B H14B 109.7 . . ?
H14A C14B H14B 108.2 . . ?
C14B C15A H15A 109.5 . . ?
C14B C15A H15B 109.5 . . ?
H15A C15A H15B 109.5 . . ?
C14B C15A H15C 109.5 . . ?
H15A C15A H15C 109.5 . . ?
H15B C15A H15C 109.5 . . ?
C15B C14A O4A 99.6(13) . . ?
C15B C14A H14E 111.8 . . ?
O4A C14A H14E 111.8 . . ?
C15B C14A H14F 111.9 . . ?
O4A C14A H14F 111.8 . . ?
H14E C14A H14F 109.6 . . ?
C14A C15B H15G 109.5 . . ?
C14A C15B H15H 109.5 . . ?
H15G C15B H15H 109.5 . . ?
C14A C15B H15I 109.5 . . ?
H15G C15B H15I 109.5 . . ?
H15H C15B H15I 109.5 . . ?
O5A C16A O6A 123.6(4) . . ?
O5A C16A N7A 126.6(4) . . ?
O6A C16A N7A 109.8(4) . . ?
O6A C17A C18A 107.1(4) . . ?
O6A C17A H17C 110.3 . . ?
C18A C17A H17C 110.3 . . ?
O6A C17A H17D 110.3 . . ?
C18A C17A H17D 110.3 . . ?
H17C C17A H17D 108.5 . . ?
C17A C18A H18D 109.5 . . ?
C17A C18A H18E 109.5 . . ?
H18D C18A H18E 109.5 . . ?
C17A C18A H18F 109.5 . . ?
H18D C18A H18F 109.5 . . ?
H18E C18A H18F 109.5 . . ?
H1WA O1W H1WB 111.4 . . ?
C1S O1S H1SO 98.6 . . ?
O1S C1S H1SC 109.5 . . ?
O1S C1S H1SA 109.5 . . ?
H1SC C1S H1SA 109.5 . . ?
O1S C1S H1SB 109.5 . . ?
H1SC C1S H1SB 109.5 . . ?
H1SA C1S H1SB 109.5 . . ?
H2WA O2W H2WB 99.0 . . ?
C15 C14 O4 100(3) . . ?
C15 C14 H14C 111.8 . . ?
O4 C14 H14C 111.8 . . ?
C15 C14 H14D 111.8 . . ?
O4 C14 H14D 111.8 . . ?
H14C C14 H14D 109.5 . . ?
C14 C15 H15D 109.5 . . ?
C14 C15 H15E 109.5 . . ?
H15D C15 H15E 109.5 . . ?
C14 C15 H15F 109.5 . . ?
H15D C15 H15F 109.5 . . ?
H15E C15 H15F 109.5 . . ?
O4 C14' C15' 107.5(14) . . ?
O4 C14' H14G 110.2 . . ?
C15' C14' H14G 110.2 . . ?
O4 C14' H14H 110.2 . . ?
C15' C14' H14H 110.2 . . ?
H14G C14' H14H 108.5 . . ?
C14' C15' H15J 109.5 . . ?
C14' C15' H15K 109.5 . . ?
H15J C15' H15K 109.5 . . ?
C14' C15' H15L 109.5 . . ?
H15J C15' H15L 109.5 . . ?
H15K C15' H15L 109.5 . . ?
 
_refine_diff_density_max    0.903
_refine_diff_density_min   -0.393
_refine_diff_density_rms    0.093

_shelxl_version_number 2014/6

_shelx_res_file
;
TITL a_a.res in P2(1)/n
CELL 0.71073  14.3246  12.2342  29.4469  90.000 102.398  90.000
ZERR    8.00   0.0023   0.0021   0.0049   0.000   0.004   0.000
LATT  1
SYMM 1/2-X, 1/2+Y, 1/2-Z
SFAC C H N O
UNIT 148 296 56 60
TEMP -173.000
L.S. 4
BOND $H
acta
omit -4 58
omit     0   0   2
omit    -1   0   1
omit    -1   2   2
omit     1   1   0

FMAP 2
PLAN 20
eadp c14 c14'
eadp c15 c15'
eadp c14A c14B
eadp c15A c15B
WGHT    0.100000
EXTI    0.004036
FVAR       0.07626   0.34231   0.65915
N1    3    0.289191    0.708008    0.345713    11.00000    0.01883    0.02346 =
         0.03132   -0.00053    0.00241    0.00323
N2    3    0.325228    0.686149    0.430893    11.00000    0.02316    0.02584 =
         0.02702   -0.00153    0.00810    0.00227
N3    3    0.256711    0.539093    0.380690    11.00000    0.02299    0.02082 =
         0.02929    0.00188    0.00912   -0.00088
N4    3    0.458030    0.587632    0.383877    11.00000    0.02283    0.02869 =
         0.03306   -0.00140    0.00633   -0.00297
N5    3    0.196245    0.751987    0.337191    11.00000    0.01644    0.02980 =
         0.03253    0.00622    0.00602    0.00539
AFIX   3
H5N   2    0.153145    0.735557    0.359031    11.00000   -1.20000
AFIX   0
N6    3    0.241341    0.724559    0.442779    11.00000    0.02218    0.03519 =
         0.02792   -0.01000    0.00602    0.00151
AFIX   3
H6N   2    0.175501    0.707979    0.420759    11.00000   -1.20000
AFIX   0
N7    3    0.249976    0.424375    0.375326    11.00000    0.02285    0.02024 =
         0.04750   -0.00360    0.01158   -0.00253
AFIX   3
H7N   2    0.313006    0.381265    0.375966    11.00000   -1.20000
AFIX   0
O1    4    0.222324    0.860638    0.278119    11.00000    0.03481    0.05864 =
         0.05566    0.02868    0.02330    0.00742
O2    4    0.079407    0.852964    0.299047    11.00000    0.02515    0.03469 =
         0.04443    0.01877    0.00650    0.00415
O3    4    0.321652    0.789090    0.512884    11.00000    0.03182    0.10998 =
         0.04440   -0.03909    0.00404   -0.00594
O4    4    0.160683    0.797762    0.490188    11.00000    0.02862    0.05123 =
         0.04465   -0.02202    0.01365   -0.00035
O5    4    0.090329    0.415410    0.377182    11.00000    0.02324    0.02112 =
         0.05103   -0.00244    0.00739    0.00068
O6    4    0.181307    0.264408    0.375660    11.00000    0.02377    0.01730 =
         0.05335   -0.00079    0.00982    0.00081
C1    1    0.349114    0.742554    0.390652    11.00000    0.02474    0.02563 =
         0.03325   -0.00188    0.00448   -0.00105
C2    1    0.450130    0.706938    0.389467    11.00000    0.02378    0.02771 =
         0.03831   -0.00186    0.00713   -0.00200
AFIX  23
H2A   2    0.470562    0.744268    0.363396    11.00000   -1.20000
H2B   2    0.493872    0.729819    0.418694    11.00000   -1.20000
AFIX   0
C3    1    0.346412    0.865340    0.396312    11.00000    0.02875    0.02742 =
         0.04678   -0.00554    0.00454   -0.00047
AFIX  33
H3A   2    0.362523    0.900781    0.369147    11.00000   -1.50000
H3B   2    0.282164    0.887732    0.399048    11.00000   -1.50000
H3C   2    0.392798    0.887047    0.424406    11.00000   -1.50000
AFIX   0
C4    1    0.325803    0.566528    0.425388    11.00000    0.02330    0.02692 =
         0.02748    0.00224    0.00554    0.00081
C5    1    0.427673    0.535435    0.423076    11.00000    0.02278    0.03087 =
         0.03578    0.00234    0.00624    0.00043
AFIX  23
H5A   2    0.471594    0.557345    0.452402    11.00000   -1.20000
H5B   2    0.431859    0.455080    0.420080    11.00000   -1.20000
AFIX   0
C6    1    0.296053    0.513677    0.466243    11.00000    0.03999    0.04007 =
         0.03192    0.00996    0.01294    0.00429
AFIX  33
H6A   2    0.296353    0.434038    0.462697    11.00000   -1.50000
H6B   2    0.340874    0.534491    0.494993    11.00000   -1.50000
H6C   2    0.231568    0.538102    0.467629    11.00000   -1.50000
AFIX   0
C7    1    0.289245    0.588756    0.340061    11.00000    0.01991    0.02546 =
         0.03016   -0.00308    0.00856    0.00004
C8    1    0.391826    0.556729    0.340499    11.00000    0.02738    0.02552 =
         0.03270    0.00002    0.00965    0.00092
AFIX  23
H8A   2    0.395112    0.476675    0.336190    11.00000   -1.20000
H8B   2    0.412144    0.592483    0.314047    11.00000   -1.20000
AFIX   0
C9    1    0.224039    0.556911    0.294531    11.00000    0.02800    0.03596 =
         0.03685   -0.00524    0.00087    0.00056
AFIX  33
H9A   2    0.224460    0.477268    0.291017    11.00000   -1.50000
H9B   2    0.158856    0.581616    0.294291    11.00000   -1.50000
H9C   2    0.246518    0.591200    0.268762    11.00000   -1.50000
AFIX   0
C10   1    0.171799    0.824501    0.302614    11.00000    0.02051    0.02810 =
         0.03861    0.00349    0.00536    0.00190
C11   1    0.037974    0.930207    0.262905    11.00000    0.03876    0.05583 =
         0.05902    0.03082    0.00540    0.00664
AFIX  23
H11A  2    0.079387    0.936320    0.240088    11.00000   -1.20000
H11B  2    0.033666    1.003231    0.276795    11.00000   -1.20000
AFIX   0
C12   1   -0.056609    0.893991    0.239578    11.00000    0.05126    0.09019 =
         0.06706    0.02004   -0.01390    0.00589
AFIX  33
H12A  2   -0.084071    0.946541    0.215246    11.00000   -1.50000
H12B  2   -0.052013    0.822095    0.225547    11.00000   -1.50000
H12C  2   -0.097642    0.888871    0.262181    11.00000   -1.50000
AFIX   0
C13   1    0.248353    0.770678    0.484119    11.00000    0.02375    0.04953 =
         0.03431   -0.01510    0.00423    0.00308
C16   1    0.167354    0.373017    0.376387    11.00000    0.01985    0.02153 =
         0.03487   -0.00160    0.00255    0.00324
C17   1    0.100372    0.197135    0.379348    11.00000    0.02579    0.01896 =
         0.05541   -0.00006    0.00731   -0.00597
AFIX  23
H17A  2    0.047932    0.206845    0.351661    11.00000   -1.20000
H17B  2    0.076431    0.217143    0.407373    11.00000   -1.20000
AFIX   0
C18   1    0.134714    0.082158    0.382621    11.00000    0.04731    0.02360 =
         0.07250   -0.00382    0.01147   -0.00340
AFIX  33
H18A  2    0.081947    0.033203    0.385197    11.00000   -1.50000
H18B  2    0.158237    0.063610    0.354693    11.00000   -1.50000
H18C  2    0.186597    0.073859    0.410132    11.00000   -1.50000
AFIX   0
N1A   3    0.830705    0.737775    0.345054    11.00000    0.01793    0.02124 =
         0.02763   -0.00360    0.00326    0.00213
N2A   3    0.862881    0.708582    0.430490    11.00000    0.02060    0.02129 =
         0.02990    0.00106    0.01009    0.00282
N3A   3    0.854421    0.558039    0.377366    11.00000    0.02152    0.01414 =
         0.02591    0.00210    0.00620    0.00096
N4A   3    1.025687    0.695915    0.389663    11.00000    0.02101    0.02298 =
         0.03032   -0.00043    0.00774   -0.00158
N5A   3    0.729955    0.734703    0.333480    11.00000    0.01497    0.02810 =
         0.03182    0.00701    0.00144    0.00289
AFIX   3
H5NA  2    0.701285    0.692783    0.350870    11.00000   -1.20000
AFIX   0
N6A   3    0.771400    0.703541    0.440572    11.00000    0.01937    0.03411 =
         0.03253   -0.00428    0.00972    0.00013
AFIX   3
H6NA  2    0.725870    0.661481    0.420792    11.00000   -1.20000
AFIX   0
N7A   3    0.883930    0.450239    0.370926    11.00000    0.01887    0.01912 =
         0.03404   -0.00230    0.00457   -0.00112
AFIX   3
H7NA  2    0.943500    0.434519    0.370186    11.00000   -1.20000
AFIX   0
O1A   4    0.717572    0.859804    0.274454    11.00000    0.02772    0.03378 =
         0.04207    0.01368    0.00547    0.00057
O2A   4    0.589159    0.770616    0.289940    11.00000    0.01916    0.03355 =
         0.03553    0.00832    0.00061    0.00224
O3A   4    0.814930    0.802294    0.507616    11.00000    0.03955    0.06328 =
         0.03917   -0.01347    0.00629    0.01115
O4A   4    0.663167    0.741118    0.480689    11.00000    0.03304    0.05942 =
         0.03901    0.01162    0.02006    0.01994
O5A   4    0.732729    0.379969    0.359207    11.00000    0.02292    0.02914 =
         0.04960   -0.00587    0.00769   -0.00270
O6A   4    0.858401    0.280353    0.348390    11.00000    0.02488    0.01889 =
         0.04180   -0.00215    0.00646   -0.00197
C1A   1    0.870416    0.783131    0.391893    11.00000    0.02324    0.02344 =
         0.02351   -0.00098    0.00308    0.00057
C2A   1    0.977634    0.799193    0.394735    11.00000    0.02091    0.02137 =
         0.03461   -0.00335    0.00580   -0.00360
AFIX  23
H2AA  2    0.986743    0.850173    0.369939    11.00000   -1.20000
H2AB  2    1.007062    0.832534    0.425066    11.00000   -1.20000
AFIX   0
C3A   1    0.823790    0.891638    0.398186    11.00000    0.03187    0.02681 =
         0.04095   -0.00103    0.00875    0.00784
AFIX  33
H3AA  2    0.829001    0.940661    0.372527    11.00000   -1.50000
H3AB  2    0.756205    0.879821    0.398367    11.00000   -1.50000
H3AC  2    0.856006    0.924613    0.427735    11.00000   -1.50000
AFIX   0
C4A   1    0.903681    0.600331    0.424300    11.00000    0.01802    0.02286 =
         0.02488    0.00015    0.00383    0.00169
C5A   1    1.010434    0.620706    0.426634    11.00000    0.02273    0.02315 =
         0.02538    0.00021    0.00338   -0.00024
AFIX  23
H5AA  2    1.039964    0.652104    0.457345    11.00000   -1.20000
H5AB  2    1.042365    0.550190    0.423502    11.00000   -1.20000
AFIX   0
C6A   1    0.887517    0.523124    0.461793    11.00000    0.02545    0.02856 =
         0.03289    0.00664    0.00613    0.00149
AFIX  33
H6AA  2    0.914887    0.451516    0.457345    11.00000   -1.50000
H6AB  2    0.918407    0.552295    0.492319    11.00000   -1.50000
H6AC  2    0.818753    0.515390    0.460077    11.00000   -1.50000
AFIX   0
C7A   1    0.873388    0.630178    0.339198    11.00000    0.01911    0.02092 =
         0.02706   -0.00032    0.00355    0.00375
C8A   1    0.979718    0.648838    0.344083    11.00000    0.02536    0.02081 =
         0.02651   -0.00326    0.00687   -0.00282
AFIX  23
H8AA  2    1.010791    0.578329    0.339968    11.00000   -1.20000
H8AB  2    0.989792    0.698775    0.319117    11.00000   -1.20000
AFIX   0
C9A   1    0.829211    0.583442    0.291970    11.00000    0.02681    0.02426 =
         0.02988   -0.00192    0.00236   -0.00064
AFIX  33
H9AA  2    0.857931    0.512118    0.288392    11.00000   -1.50000
H9AB  2    0.760209    0.574722    0.289202    11.00000   -1.50000
H9AC  2    0.840842    0.633177    0.267689    11.00000   -1.50000
AFIX   0
C10A  1    0.684072    0.795073    0.297172    11.00000    0.02581    0.02255 =
         0.03086   -0.00284    0.00449   -0.00007
C11A  1    0.528008    0.833646    0.253999    11.00000    0.02965    0.03626 =
         0.03281    0.00982   -0.00368    0.00554
AFIX  23
H11C  2    0.551620    0.829957    0.224809    11.00000   -1.20000
H11D  2    0.527218    0.911166    0.263553    11.00000   -1.20000
AFIX   0
C12A  1    0.429480    0.785910    0.246770    11.00000    0.02858    0.05851 =
         0.03887    0.00646    0.00237    0.00800
AFIX  33
H12D  2    0.386106    0.827072    0.222480    11.00000   -1.50000
H12E  2    0.431127    0.709294    0.237260    11.00000   -1.50000
H12F  2    0.406825    0.790172    0.275845    11.00000   -1.50000
AFIX   0
C13A  1    0.756877    0.753506    0.479220    11.00000    0.03104    0.03957 =
         0.03753    0.00462    0.01617    0.01311
PART   1
C14B  1    0.627800    0.784286    0.516655    31.00000    0.03974    0.04237 =
         0.03655   -0.01710    0.01266    0.00750
AFIX  23
H14A  2    0.675333    0.775206    0.546238    31.00000   -1.20000
H14B  2    0.568828    0.744973    0.519356    31.00000   -1.20000
AFIX   0
C15A  1    0.606361    0.902451    0.507993    31.00000    0.04733    0.05630 =
         0.07371   -0.02284   -0.00272    0.02502
AFIX  33
H15A  2    0.581163    0.932895    0.533721    31.00000   -1.50000
H15B  2    0.665037    0.941210    0.505689    31.00000   -1.50000
H15C  2    0.558767    0.911044    0.478866    31.00000   -1.50000
AFIX   0
PART   2
C14A  1    0.651959    0.820190    0.524994   -31.00000    0.03974    0.04237 =
         0.03655   -0.01710    0.01266    0.00750
AFIX  23
H14E  2    0.686786    0.790124    0.555098   -31.00000   -1.20000
H14F  2    0.673824    0.895797    0.521307   -31.00000   -1.20000
AFIX   0
C15B  1    0.547191    0.814527    0.520318   -31.00000    0.04733    0.05630 =
         0.07371   -0.02284   -0.00272    0.02502
AFIX  33
H15G  2    0.528809    0.858530    0.544801   -31.00000   -1.50000
H15H  2    0.515259    0.842922    0.489813   -31.00000   -1.50000
H15I  2    0.528083    0.738377    0.523243   -31.00000   -1.50000
AFIX   0
PART   0
C16A  1    0.817630    0.372047    0.359353    11.00000    0.02289    0.02975 =
         0.02597   -0.00251    0.00282    0.00405
C17A  1    0.793399    0.190865    0.330346    11.00000    0.03103    0.02126 =
         0.04567   -0.00410    0.00256   -0.00579
AFIX  23
H17C  2    0.739761    0.218051    0.305948    11.00000   -1.20000
H17D  2    0.766871    0.158166    0.355627    11.00000   -1.20000
AFIX   0
C18A  1    0.849827    0.108086    0.310604    11.00000    0.03783    0.02606 =
         0.04033   -0.00383    0.00709   -0.00280
AFIX  33
H18D  2    0.808411    0.046548    0.298110    11.00000   -1.50000
H18E  2    0.875602    0.141435    0.285626    11.00000   -1.50000
H18F  2    0.902593    0.081813    0.335087    11.00000   -1.50000
AFIX   0
O1W   4    0.642937    0.572239    0.378283    11.00000    0.01894    0.02662 =
         0.05470    0.00409    0.01241    0.00185
AFIX   3
H1WA  2    0.575757    0.561939    0.379514    11.00000   -1.20000
H1WB  2    0.675757    0.504389    0.379964    11.00000   -1.20000
AFIX   0
O1S   4    0.407174    0.283233    0.361642    11.00000    0.08268    0.05092 =
         0.07820   -0.01917    0.02120   -0.00950
AFIX   3
H1SO  2    0.474344    0.260953    0.370392    11.00000   -1.20000
AFIX   0
C1S   1    0.370766    0.191623    0.330669    11.00000    0.07146    0.12611 =
         0.10081   -0.05470    0.01180    0.02236
AFIX 137
H1SC  2    0.346979    0.134192    0.348445    11.00000   -1.50000
H1SA  2    0.422402    0.162277    0.317165    11.00000   -1.50000
H1SB  2    0.318617    0.217255    0.305721    11.00000   -1.50000
AFIX   0
O2W   4    0.589813    0.260775    0.393580    11.00000    0.06676    0.14214 =
         0.09960    0.04107    0.00074   -0.04539
AFIX   3
H2WA  2    0.627733    0.310965    0.384310    11.00000   -1.20000
H2WB  2    0.623953    0.249285    0.422880    11.00000   -1.20000
AFIX   0
PART   1
C14   1    0.148703    0.883589    0.522356    21.00000    0.04079    0.04321 =
         0.04189   -0.02208    0.01195    0.00032
AFIX  23
H14C  2    0.205063    0.889800    0.548407    21.00000   -1.20000
H14D  2    0.135859    0.955192    0.506590    21.00000   -1.20000
AFIX   0
C15   1    0.070903    0.845114    0.536811    21.00000    0.03602    0.06800 =
         0.06682   -0.04692    0.02811   -0.00566
AFIX  33
H15D  2    0.053788    0.896068    0.559381    21.00000   -1.50000
H15E  2    0.017177    0.838128    0.510043    21.00000   -1.50000
H15F  2    0.085665    0.773412    0.551428    21.00000   -1.50000
AFIX   0
PART   2
C14'  1    0.156867    0.832866    0.537111   -21.00000    0.04079    0.04321 =
         0.04189   -0.02208    0.01195    0.00032
AFIX  23
H14G  2    0.199252    0.896644    0.546299   -21.00000   -1.20000
H14H  2    0.178233    0.772995    0.559554   -21.00000   -1.20000
AFIX   0
C15'  1    0.053855    0.863383    0.536875   -21.00000    0.03602    0.06800 =
         0.06682   -0.04692    0.02811   -0.00566
AFIX  33
H15J  2    0.048986    0.887388    0.568032   -21.00000   -1.50000
H15K  2    0.033564    0.922788    0.514619   -21.00000   -1.50000
H15L  2    0.012630    0.799638    0.527820   -21.00000   -1.50000
PART   0

AFIX   0
HKLF 4

REM  a_a.res in P2(1)/n
REM R1 =  0.0897 for    5215 Fo > 4sig(Fo)  and  0.2222 for all   13409 data
REM    611 parameters refined using      0 restraints

END

WGHT      0.1045      2.1054

REM Highest difference peak  0.903,  deepest hole -0.393,  1-sigma level  0.093
Q1    1   0.4563  0.1520  0.3485  11.00000  0.05    0.90
Q2    1   0.5127  0.0735  0.3819  11.00000  0.05    0.82
Q3    1   0.4819  0.1599  0.2969  11.00000  0.05    0.76
Q4    1   0.5656  0.9861  0.3749  11.00000  0.05    0.53
Q5    1   0.3415  0.1158  0.3383  11.00000  0.05    0.52
Q6    1   0.6061  0.0444  0.3576  11.00000  0.05    0.47
Q7    1   0.5354  0.3215  0.3813  11.00000  0.05    0.41
Q8    1   0.5944  0.9969  0.3959  11.00000  0.05    0.41
Q9    1   0.7485  0.7397  0.3835  11.00000  0.05    0.39
Q10   1   0.2858  0.2618  0.3750  11.00000  0.05    0.33
Q11   1   0.9216  0.6901  0.3875  11.00000  0.05    0.33
Q12   1   0.3662  0.2189  0.3311  11.00000  0.05    0.32
Q13   1   0.5837  0.7796  0.3238  11.00000  0.05    0.31
Q14   1   0.8616  0.7767  0.3239  11.00000  0.05    0.31
Q15   1   0.7655  0.2994  0.3801  11.00000  0.05    0.30
Q16   1   0.7783  0.3142  0.3902  11.00000  0.05    0.30
Q17   1   0.3409  0.7172  0.4553  11.00000  0.05    0.30
Q18   1   0.5995  0.7153  0.3489  11.00000  0.05    0.29
Q19   1   0.2956  0.8253  0.3082  11.00000  0.05    0.29
Q20   1   0.4046  0.7037  0.4989  11.00000  0.05    0.29
;
_shelx_res_checksum    9368

_shelx_hkl_file
;
  -1   0   0   -0.59    0.02
   1   0   0   -0.61    0.03
   1   0   0   -0.60    0.03
  -1   0   0   -0.57    0.07
   2   0   0  389.51   22.97
  -2   0   0  388.72   23.00
  -2   0   0  398.42   23.56
   2   0   0  389.80   24.49
   3   0   0    0.06    0.30
   3   0   0   -0.03    0.18
  -3   0   0   -0.31    0.15
  -3   0   0   -0.47    0.41
   4   0   0   69.56    4.64
  -4   0   0   74.54    4.60
  -4   0   0   68.32    4.21
   5   0   0    1.08    0.51
  -5   0   0    0.51    0.25
  -5   0   0    0.91    0.60
  -6   0   0    9.35    0.74
  -6   0   0    8.79    1.32
   6   0   0    9.11    1.15
  -7   0   0    0.00    0.26
  -7   0   0    0.14    0.67
   7   0   0   -0.09    0.59
   8   0   0    0.33    0.65
  -8   0   0    0.69    0.30
  -8   0   0    0.51    0.86
  -9   0   0    0.63    0.82
   9   0   0   -0.13    0.69
  -9   0   0    0.26    0.28
 -10   0   0   10.45    0.85
 -10   0   0   10.23    1.85
  10   0   0    8.56    1.64
 -11   0   0   -1.46    0.79
  11   0   0    0.38    0.82
 -11   0   0   -0.37    0.27
 -12   0   0   15.20    2.37
  12   0   0    9.91    1.89
 -13   0   0   -0.98    0.93
  13   0   0    0.80    1.14
 -14   0   0    7.15    1.80
  14   0   0    2.58    1.37
  15   0   0   -0.58    0.88
 -15   0   0   -0.47    0.92
  16   0   0    1.36    1.31
 -16   0   0   -0.77    0.90
 -17   0   0    1.09    1.07
  17   0   0    2.37    1.28
 -18   0   0    0.23    0.59
  18   0   0   -0.66    1.17
  19   0   0    0.16    1.35
 -19   0   0    1.12    1.06
 -20   0   0    0.72    1.19
  20   0   0    2.24    1.67
   0   1   0   -0.69    0.17
  -1  -1   0    2.43    0.27
   1  -1   0    2.32    0.26
  -1  -1   0    1.05    0.23
  -1   1   0    2.44    0.35
  -1   1   0    2.38    0.27
   1   1   0    2.16    0.32
  -1   1   0    1.80    0.28
  -2  -1   0   11.46    0.79
  -2  -1   0   12.23    0.94
   2   1   0   11.48    0.95
  -2   1   0   11.18    0.90
  -2   1   0   12.22    0.87
  -2   1   0   13.21    0.99
  -3  -1   0    2.64    0.31
  -3  -1   0    1.33    0.57
   3   1   0    3.06    0.58
  -3   1   0    1.91    0.40
  -3   1   0    2.91    0.60
  -3   1   0    2.16    0.51
  -4  -1   0    1.45    0.55
  -4  -1   0    0.38    0.20
  -4   1   0    1.45    0.36
  -4   1   0    0.90    0.57
   4   1   0    1.47    0.52
  -4   1   0   -0.31    0.49
  -5  -1   0   13.82    1.50
   5  -1   0   11.58    1.22
  -5  -1   0   13.32    0.92
  -5   1   0   15.40    1.35
  -5   1   0   14.98    1.06
   5   1   0   12.70    1.25
   6  -1   0    2.56    0.70
  -6  -1   0    1.64    0.31
  -6  -1   0    0.79    0.70
   6   1   0    2.13    0.64
  -6   1   0    2.21    0.48
  -6   1   0    3.44    0.83
  -7  -1   0   24.18    1.51
   7  -1   0   21.32    1.97
  -7  -1   0   23.74    2.08
  -7   1   0   23.48    1.63
  -7   1   0   21.74    2.05
   7   1   0   22.31    2.00
  -8  -1   0    0.44    0.86
  -8  -1   0    1.45    0.31
   8  -1   0    1.60    0.75
   8   1   0    1.44    0.85
  -8   1   0    1.29    0.43
  -8   1   0    0.52    0.75
   9  -1   0   14.79    1.80
  -9  -1   0   12.80    1.79
  -9  -1   0   11.88    0.89
  -9   1   0   10.39    1.69
  -9   1   0   10.25    0.98
   9   1   0   12.72    1.77
  10  -1   0    4.10    1.19
 -10  -1   0    4.32    1.25
 -10  -1   0    4.80    0.55
 -10   1   0    5.06    0.68
  10   1   0    3.59    1.08
 -10   1   0    7.25    1.53
 -11  -1   0    2.90    1.32
 -11  -1   0    3.44    0.43
  11  -1   0    1.42    0.91
 -11   1   0    2.15    1.11
  11   1   0    3.74    1.29
 -11   1   0    2.90    0.56
 -12  -1   0    0.04    0.98
  12  -1   0    1.79    1.16
  12   1   0    2.70    1.21
 -12   1   0   -0.05    1.01
 -13  -1   0   -1.23    1.10
  13  -1   0   -0.83    0.98
  13   1   0   -1.13    1.01
 -13   1   0   -0.08    1.00
  14  -1   0   -1.05    0.95
 -14  -1   0    2.67    1.53
 -14   1   0    0.48    0.96
  14   1   0    0.82    1.28
  15  -1   0   -0.71    1.00
 -15  -1   0   -1.79    0.87
  15   1   0    0.30    1.18
 -15   1   0    0.25    0.94
  16  -1   0   -0.28    1.00
 -16  -1   0    0.53    1.09
  16   1   0    2.38    1.40
 -16   1   0    0.22    0.74
  17  -1   0   -0.12    0.82
 -17  -1   0   -0.64    0.84
  17   1   0   -0.09    0.89
 -17   1   0   -1.18    0.43
 -18  -1   0    0.11    0.95
  18  -1   0   -1.49    0.97
  18   1   0   -0.07    1.19
 -18   1   0    0.13    0.72
  19  -1   0    2.26    1.54
 -19  -1   0    0.48    0.78
  19   1   0    1.08    1.35
 -19   1   0    3.76    1.43
  20  -1   0   -0.41    1.34
 -20  -1   0    0.80    1.24
 -20   1   0   -0.96    0.95
  20   1   0    0.10    1.29
   0  -2   0  945.16   57.11
   0   2   0 1000.00   60.72
   1  -2   0    0.21    0.25
   1  -2   0    0.92    0.19
  -1  -2   0    0.42    0.26
  -1  -2   0    0.48    0.28
   1   2   0    0.30    0.42
  -1   2   0    0.37    0.18
  -1   2   0    0.38    0.39
  -2  -2   0   72.47    4.29
  -2  -2   0   72.81    4.16
   2   2   0   67.63    4.52
  -2   2   0   67.73    4.52
  -2   2   0   65.76    4.23
  -2   2   0   62.28    4.23
  -3  -2   0    9.01    0.73
  -3  -2   0   10.39    1.03
   3   2   0    4.73    0.96
  -3   2   0    8.31    0.89
  -3   2   0   10.40    1.13
  -3   2   0    8.94    0.94
  -4  -2   0   -0.10    0.23
  -4  -2   0   -0.43    0.48
   4   2   0    0.20    0.49
  -4   2   0   -0.02    0.47
  -4   2   0    0.01    0.46
  -4   2   0   -0.20    0.37
  -5  -2   0   46.32    2.89
  -5  -2   0   51.62    3.34
  -5   2   0   47.07    3.29
  -5   2   0   44.92    3.04
   5   2   0   45.99    3.38
  -5   2   0   45.84    3.41
  -6  -2   0   33.40    2.16
  -6  -2   0   31.30    2.60
  -6   2   0   32.43    2.64
   6   2   0   34.37    2.69
  -6   2   0   37.00    2.37
  -6   2   0   35.83    2.75
  -7  -2   0    7.85    1.29
   7  -2   0    7.13    1.10
  -7  -2   0    7.78    0.68
  -7   2   0    6.49    1.20
  -7   2   0    6.81    0.88
   7   2   0    9.00    1.33
   8  -2   0   12.00    1.55
  -8  -2   0   12.11    0.90
  -8  -2   0   12.82    1.76
  -8   2   0    9.77    1.66
   8   2   0   11.53    1.61
  -8   2   0   11.14    1.10
   9  -2   0   -0.02    0.62
  -9  -2   0    0.42    0.26
  -9  -2   0    1.55    0.99
  -9   2   0   -0.31    0.82
  -9   2   0    0.09    0.42
   9   2   0   -0.37    0.63
 -10  -2   0    0.21    0.26
 -10  -2   0   -0.72    0.72
  10  -2   0    2.07    0.95
 -10   2   0    0.53    0.45
 -10   2   0    0.41    1.03
  10   2   0   -0.22    0.70
  11  -2   0   19.86    2.45
 -11  -2   0   17.80    1.29
 -11  -2   0   24.23    2.74
 -11   2   0   23.10    2.74
  11   2   0   19.32    2.46
 -12  -2   0    5.05    1.66
  12  -2   0    9.77    1.74
 -12   2   0    6.92    1.63
  12   2   0    4.32    1.46
 -13  -2   0    0.25    1.07
  13  -2   0   -0.10    1.08
  13   2   0    2.18    1.20
 -13   2   0    1.11    1.03
  14  -2   0    1.50    1.29
 -14  -2   0    0.83    1.27
 -14   2   0    0.49    0.88
  14   2   0   -0.26    1.22
 -15  -2   0    5.24    1.65
  15  -2   0    4.90    1.51
  15   2   0    2.03    1.29
 -15   2   0    1.54    1.04
 -16  -2   0   -0.04    0.94
  16  -2   0    0.36    0.90
 -16   2   0    0.66    0.62
  16   2   0    1.52    1.11
 -17  -2   0   -1.07    0.83
  17  -2   0    1.11    1.15
  17   2   0    0.47    0.96
 -17   2   0    0.61    0.74
 -18  -2   0    0.02    0.89
  18  -2   0    2.91    1.46
 -18   2   0    1.29    1.13
  18   2   0    0.98    1.28
 -19  -2   0    0.98    1.06
  19  -2   0    0.60    1.38
 -19   2   0    1.43    1.29
  19   2   0    3.03    1.62
  20  -2   0   -0.72    1.31
  20   2   0    2.38    1.67
   0  -3   0   -0.28    0.35
   0  -3   0   -0.11    0.15
   0   3   0   -0.05    0.14
   0   3   0   -0.17    0.46
   1  -3   0    1.18    0.47
  -1  -3   0    0.85    0.33
   1  -3   0    1.51    0.26
  -1  -3   0    1.35    0.50
  -1   3   0    2.46    0.64
   1   3   0    2.33    0.64
  -1   3   0    1.50    0.24
  -2  -3   0   28.54    1.95
  -2  -3   0   29.87    1.98
   2  -3   0   28.76    2.01
  -2   3   0   27.03    1.87
   2   3   0   27.58    2.20
  -2   3   0   29.08    2.16
  -3  -3   0    8.85    0.96
  -3  -3   0    8.56    0.84
   3   3   0    7.24    1.03
  -3   3   0    7.49    1.13
  -3   3   0    7.43    0.99
  -3   3   0    7.55    0.85
  -4  -3   0    0.51    0.57
  -4  -3   0    0.63    0.35
  -4   3   0   -0.29    0.62
   4   3   0    0.31    0.54
  -4   3   0   -1.72    0.45
  -5  -3   0    3.58    0.52
  -5  -3   0    2.11    0.78
   5   3   0    2.71    0.80
  -5   3   0    3.36    0.90
  -5   3   0    4.17    0.81
  -5   3   0    2.02    0.64
  -6  -3   0    2.02    0.84
  -6  -3   0    3.24    0.51
  -6   3   0    3.33    0.93
   6   3   0    3.53    0.93
  -6   3   0    2.17    0.93
  -6   3   0    3.40    0.78
  -7  -3   0   12.81    1.70
  -7  -3   0   12.81    1.02
  -7   3   0    9.92    1.55
   7   3   0   14.00    1.76
  -7   3   0   13.92    1.66
  -7   3   0   14.41    1.30
  -8  -3   0    1.94    1.01
  -8  -3   0    2.19    0.43
   8   3   0    1.87    1.03
  -8   3   0    1.83    1.09
  -8   3   0    2.68    0.96
  -8   3   0    1.25    0.62
  -9  -3   0   -0.18    0.29
  -9  -3   0    0.36    0.82
   9  -3   0   -0.18    0.56
  -9   3   0   -0.39    0.46
  -9   3   0   -1.27    0.74
   9   3   0    0.19    0.82
 -10  -3   0    0.15    0.30
  10  -3   0    0.94    0.81
 -10  -3   0    2.85    1.13
  10   3   0    0.23    0.79
 -10   3   0   -0.84    0.70
 -11  -3   0   -0.29    0.27
  11  -3   0   -0.05    0.79
 -11  -3   0   -0.69    1.01
  11  -3   0    0.27    0.44
 -11   3   0    0.53    1.03
  12  -3   0    0.91    0.48
 -12  -3   0    0.97    1.19
  12  -3   0    0.16    0.93
 -12   3   0    0.28    1.14
  12   3   0   -0.54    0.88
  13  -3   0   -1.52    0.84
 -13  -3   0   -1.26    0.95
 -13   3   0   -0.20    0.88
  13   3   0    0.21    1.20
 -14  -3   0    1.53    1.31
  14  -3   0    1.24    1.26
 -14   3   0    3.15    1.12
  14   3   0    1.95    1.43
  15  -3   0    1.61    1.22
 -15  -3   0    0.33    1.28
 -15   3   0    0.91    0.78
  15   3   0    1.38    1.26
 -16  -3   0    1.02    1.30
  16  -3   0    0.52    1.10
  16   3   0    0.94    1.24
 -16   3   0   -0.64    0.60
  17  -3   0   -0.43    1.07
 -17  -3   0   -0.80    1.01
 -17   3   0   -1.39    0.86
  17   3   0   -0.29    1.19
  18  -3   0   -0.21    1.09
 -18  -3   0   -0.16    1.08
  18   3   0    2.55    1.59
 -18   3   0    0.23    1.11
 -19  -3   0    2.05    1.38
  19  -3   0    2.88    1.63
 -19   3   0    2.83    1.51
  19   3   0    1.67    1.65
   0  -4   0   21.21    1.71
   0   4   0   22.73    1.88
  -1  -4   0    5.25    0.55
   1  -4   0    4.90    0.82
   1  -4   0    6.35    0.47
  -1  -4   0    5.69    0.78
   1  -4   0    4.67    0.44
  -1   4   0    5.04    0.92
   1   4   0    5.76    1.02
   2  -4   0   39.61    2.72
  -2  -4   0   39.10    2.65
  -2  -4   0   41.12    2.58
   2   4   0   35.94    2.94
  -2   4   0   38.60    2.50
  -2   4   0   39.89    2.95
   3  -4   0   22.16    1.90
  -3  -4   0   25.35    1.86
  -3  -4   0   26.61    1.84
  -3   4   0   24.60    1.78
  -3   4   0   26.72    2.14
   3   4   0   27.62    2.24
  -4  -4   0   11.31    1.04
   4  -4   0   11.07    1.26
  -4  -4   0   10.40    1.25
  -4   4   0   10.80    1.50
  -4   4   0    9.93    1.14
   4   4   0   14.20    1.64
  -5  -4   0    1.73    0.74
  -5  -4   0    0.58    0.41
  -5   4   0    0.76    0.95
  -5   4   0    0.27    0.62
   5   4   0    0.73    0.76
  -6  -4   0    3.63    0.62
  -6  -4   0    2.57    0.89
   6   4   0    4.53    1.09
  -6   4   0    5.28    1.17
  -6   4   0    2.74    0.80
  -7  -4   0    0.55    0.39
  -7  -4   0    0.61    0.78
   7   4   0    0.95    0.90
  -7   4   0    0.15    0.73
  -7   4   0    1.23    0.72
   8  -4   0    0.03    0.45
  -8  -4   0   -1.79    0.50
  -8  -4   0   -0.10    0.34
  -8   4   0    1.21    0.94
   8   4   0   -0.91    0.68
  -8   4   0    0.25    0.73
  -9  -4   0    6.27    1.38
   9  -4   0    3.96    0.84
  -9  -4   0    5.13    0.70
  -9   4   0    6.89    1.56
   9   4   0    5.76    1.34
  -9   4   0    6.24    1.27
  10  -4   0    0.47    0.50
 -10  -4   0    0.31    1.00
 -10  -4   0   -0.02    0.35
 -10   4   0   -0.97    0.95
  10   4   0    0.90    1.03
 -10   4   0   -1.01    0.82
  11  -4   0    2.23    0.68
 -11  -4   0    2.09    0.50
 -11  -4   0    2.31    1.21
  11  -4   0    2.10    1.00
 -11   4   0    1.96    1.12
  11   4   0    3.97    1.46
  12  -4   0    2.04    0.66
 -12  -4   0    1.05    1.22
  12  -4   0    1.35    1.14
  12   4   0    1.62    1.17
 -12   4   0    1.24    1.08
  13  -4   0   -1.46    0.93
 -13  -4   0    1.02    1.34
  13   4   0    0.25    1.19
 -13   4   0   -0.44    0.69
 -14  -4   0    2.94    1.35
  14  -4   0    1.63    1.18
 -14   4   0    0.62    0.77
  14   4   0    2.16    1.45
  15  -4   0   -0.41    0.87
 -15  -4   0   -0.30    1.26
 -15   4   0    1.14    0.73
  15   4   0   -0.27    1.12
  16  -4   0    1.69    1.13
 -16  -4   0   -0.80    1.31
  16   4   0    1.19    1.11
 -16   4   0    0.65    0.76
  17  -4   0    3.33    1.44
 -17  -4   0    0.57    1.22
  17   4   0    0.08    1.31
 -17   4   0   -0.64    1.00
 -18  -4   0   -0.82    1.04
  18  -4   0    0.67    1.27
 -18   4   0    0.86    1.12
  18   4   0    0.69    1.31
 -19  -4   0    4.38    1.63
  19  -4   0    2.92    1.63
  19   4   0    5.16    1.96
 -19   4   0    3.71    1.50
   0  -5   0   -0.43    0.42
   0   5   0   -0.71    0.67
  -1  -5   0    0.48    0.26
   1  -5   0   -0.19    0.50
  -1  -5   0    0.79    0.57
  -1   5   0   -0.25    0.60
   1   5   0    0.65    0.73
  -2  -5   0   33.06    2.31
  -2  -5   0   31.98    2.12
   2  -5   0   28.68    2.31
  -2   5   0   31.71    2.58
  -2   5   0   30.80    2.00
   2   5   0   31.05    2.57
   3  -5   0   -0.24    0.48
  -3  -5   0    0.89    0.47
  -3  -5   0    0.49    0.47
  -3   5   0    0.43    0.69
  -3   5   0    0.00    0.33
   3   5   0    0.06    0.73
  -4  -5   0    0.53    0.54
   4  -5   0    0.12    0.46
  -4  -5   0    0.31    0.45
  -4   5   0    1.12    0.50
  -4   5   0    0.73    0.80
   4   5   0   -0.73    0.79
  -5  -5   0   -0.11    0.39
   5  -5   0    0.30    0.56
  -5  -5   0    0.75    0.61
  -5   5   0    0.99    0.86
   5   5   0    0.27    0.91
  -5   5   0   -0.47    0.44
  -6  -5   0    7.17    0.96
  -6  -5   0   10.47    1.34
   6  -5   0    7.78    1.15
  -6   5   0    7.52    1.19
  -6   5   0    8.38    1.59
   6   5   0    7.23    1.36
   7  -5   0    5.08    0.95
  -7  -5   0    2.15    0.89
  -7  -5   0    4.48    0.71
  -7   5   0    5.00    1.20
   7   5   0    2.77    1.07
  -7   5   0    2.96    0.90
   8  -5   0    0.23    0.54
  -8  -5   0    0.59    0.43
  -8  -5   0   -0.18    0.79
  -8   5   0    1.26    0.85
   8   5   0   -0.26    0.73
  -8   5   0    1.14    1.13
  -9  -5   0    2.00    0.51
   9  -5   0   -0.26    0.51
  -9  -5   0   -0.43    0.76
  -9   5   0    1.78    1.18
  -9   5   0   -0.96    0.80
   9   5   0    0.21    0.94
 -10  -5   0    3.51    1.39
  10  -5   0    4.20    0.91
 -10  -5   0    4.56    0.76
 -10   5   0    5.20    1.33
 -10   5   0    6.10    1.70
  10   5   0    3.78    1.28
 -11  -5   0   13.92    1.26
 -11  -5   0   14.32    2.16
  11  -5   0   17.51    1.58
 -11   5   0   15.85    2.18
  11   5   0   14.48    2.40
 -11   5   0   13.78    2.47
  12  -5   0    0.43    0.62
  12  -5   0   -0.38    0.93
 -12  -5   0    0.88    1.17
 -12   5   0    0.08    0.92
  12   5   0   -0.97    1.12
 -13  -5   0   -0.31    1.10
  13  -5   0    1.04    1.00
  13   5   0    1.84    1.44
 -13   5   0   -0.61    0.69
 -14  -5   0    0.08    1.12
  14  -5   0    0.26    0.99
  14   5   0    1.84    1.40
 -14   5   0    0.13    0.77
  15  -5   0    2.55    1.17
 -15  -5   0   -0.93    1.27
 -15   5   0   -0.57    0.52
  15   5   0    1.36    1.41
 -16  -5   0   -0.14    1.31
  16  -5   0    0.47    0.88
  16   5   0    1.30    1.29
 -16   5   0   -0.26    0.59
  17  -5   0    0.69    1.23
 -17  -5   0    1.42    1.45
  17   5   0    0.76    1.49
 -17   5   0   -0.23    1.00
 -18  -5   0   -1.02    1.26
  18  -5   0   -0.16    1.21
  18   5   0   -0.56    1.45
 -18   5   0   -0.06    1.06
  19  -5   0   -0.13    1.39
 -19  -5   0    3.52    1.80
  19   5   0    2.50    1.85
 -19   5   0   -0.08    1.04
   0  -6   0  190.11   11.72
   0   6   0  191.86   12.54
  -1  -6   0   11.15    1.29
   1  -6   0   11.43    1.36
  -1  -6   0    8.80    0.72
  -1   6   0   10.20    1.47
  -2  -6   0   21.56    1.57
   2  -6   0   22.59    1.50
   2  -6   0   21.22    1.98
  -2  -6   0   23.72    1.86
  -2   6   0   21.69    2.20
   2   6   0   23.09    2.25
  -3  -6   0   40.12    2.69
  -3  -6   0   41.71    2.87
   3  -6   0   38.95    2.94
  -3   6   0   40.31    2.57
   3   6   0   38.05    3.26
  -3   6   0   36.20    3.21
   4  -6   0   16.23    1.79
  -4  -6   0   17.31    1.45
  -4  -6   0   16.00    1.47
  -4   6   0   17.64    2.14
   4   6   0   15.19    2.10
  -4   6   0   16.17    1.34
   5  -6   0   -0.24    0.64
  -5  -6   0    0.54    0.66
  -5  -6   0   -0.48    0.47
  -5   6   0    0.19    0.97
  -5   6   0    0.16    0.46
   5   6   0   -0.73    0.88
   6  -6   0    1.13    0.68
  -6  -6   0    4.01    0.77
  -6  -6   0    2.87    0.84
  -6   6   0    1.43    1.03
  -6   6   0    2.77    0.77
   6   6   0    2.26    1.16
  -7  -6   0    1.27    0.54
  -7  -6   0    0.60    0.77
   7  -6   0    0.40    0.64
   7   6   0    0.47    0.90
  -7   6   0    0.59    0.67
  -7   6   0    0.64    1.00
   8  -6   0    3.05    0.87
  -8  -6   0    4.65    0.80
  -8  -6   0    1.70    0.96
   8   6   0    2.17    1.17
  -8   6   0    2.91    0.94
  -8   6   0    2.87    1.34
   9  -6   0    0.00    0.54
  -9  -6   0   -0.30    0.42
  -9  -6   0    1.24    0.93
  -9   6   0    0.22    1.24
   9   6   0    0.20    1.07
  -9   6   0    1.28    0.93
  10  -6   0    7.00    1.19
 -10  -6   0    3.88    0.82
 -10  -6   0    4.62    1.43
  10   6   0    7.06    1.75
 -10   6   0    8.95    1.97
 -10   6   0    7.24    1.44
 -11  -6   0    2.96    0.70
  11  -6   0    3.46    0.91
 -11  -6   0    2.45    1.30
  11   6   0    2.26    1.42
 -11   6   0    1.26    1.45
 -11   6   0    4.23    1.28
  12  -6   0    3.27    0.89
 -12  -6   0    2.74    1.35
 -12   6   0    3.94    1.33
 -12   6   0   -0.61    1.39
  12   6   0    3.96    1.48
  13  -6   0    0.75    0.68
 -13  -6   0   -0.82    1.03
  13  -6   0    2.51    1.18
 -13   6   0    0.47    0.86
  13   6   0   -0.34    1.20
  14  -6   0    0.63    0.98
 -14  -6   0    1.43    1.24
 -14   6   0    0.49    0.69
  14   6   0    2.25    1.33
  15  -6   0   -0.96    0.68
 -15  -6   0    1.95    1.32
  15   6   0   -0.46    0.98
 -15   6   0   -0.05    0.65
 -16  -6   0    0.46    1.23
  16  -6   0    1.94    1.24
  16   6   0    1.22    1.16
 -16   6   0    1.05    1.09
  17  -6   0   -1.38    0.81
 -17  -6   0    1.16    1.22
  17   6   0    1.78    1.59
 -17   6   0    1.09    1.14
  18  -6   0    1.60    1.40
 -18  -6   0   -0.46    1.19
  18   6   0    0.57    1.59
 -18   6   0    0.98    1.14
  19  -6   0    1.72    1.53
   0  -7   0    0.33    0.55
   0   7   0   -0.22    0.82
  -1  -7   0    4.35    0.95
   1  -7   0    4.75    1.03
  -1   7   0    3.90    1.10
   1   7   0    4.00    1.12
  -2  -7   0    3.09    0.85
   2  -7   0    2.52    0.88
  -2  -7   0    3.56    0.54
   2   7   0    1.80    1.11
  -2   7   0    4.40    1.26
   3  -7   0    0.87    0.39
  -3  -7   0    0.65    0.59
   3  -7   0   -0.01    0.64
  -3  -7   0    0.34    0.44
   3   7   0    0.70    0.92
  -3   7   0    0.72    1.09
  -4  -7   0    0.41    0.54
  -4  -7   0    0.30    0.48
   4  -7   0    0.95    0.75
  -4   7   0   -0.27    0.94
   4   7   0   -0.08    0.95
  -4   7   0    0.60    0.37
  -5  -7   0    6.74    1.09
  -5  -7   0    8.02    1.13
   5  -7   0    6.27    1.24
  -5   7   0    7.78    0.98
   5   7   0    8.79    1.73
  -5   7   0    6.56    1.44
  -6  -7   0    0.21    0.52
   6  -7   0    1.45    0.83
  -6  -7   0   -0.48    0.60
  -6   7   0   -0.23    0.48
   6   7   0    0.48    1.01
  -6   7   0    0.37    0.92
  -7  -7   0    5.15    1.12
  -7  -7   0    4.16    0.87
   7  -7   0    3.35    1.02
  -7   7   0    3.56    0.90
  -7   7   0    0.67    1.12
   7   7   0    5.18    1.45
  -8  -7   0    1.25    0.59
   8  -7   0    2.75    0.94
  -8  -7   0    1.67    0.97
  -8   7   0    2.25    0.91
  -8   7   0    1.16    1.33
   8   7   0    3.08    1.33
  -9  -7   0   -0.70    0.82
  -9  -7   0    0.31    0.48
   9  -7   0   -0.24    0.57
  -9   7   0    0.86    1.25
   9   7   0   -1.08    1.14
  -9   7   0   -1.55    0.65
 -10  -7   0    0.13    0.96
 -10  -7   0   -0.52    0.49
  10  -7   0    0.47    0.73
 -10   7   0    0.53    0.89
 -10   7   0   -0.72    1.00
  10   7   0    1.33    1.46
  11  -7   0    1.95    0.86
 -11  -7   0    1.93    0.71
 -11  -7   0    2.21    1.16
 -11   7   0    2.42    1.15
  11   7   0    1.05    1.50
 -11   7   0   -0.92    1.27
 -12  -7   0    0.66    1.09
  12  -7   0   -0.17    0.61
 -12   7   0   -0.20    0.89
  12   7   0    0.13    1.22
 -12   7   0    1.24    1.50
  13  -7   0    3.86    1.06
 -13  -7   0    4.99    1.47
 -13   7   0    2.68    1.03
  13   7   0    2.41    1.46
 -13   7   0    2.75    1.80
 -14  -7   0   -0.65    0.98
  14  -7   0   -0.36    0.87
  14   7   0   -0.54    1.21
 -14   7   0    0.31    0.67
  15  -7   0    1.27    0.92
 -15  -7   0   -1.30    1.03
 -15   7   0    0.27    0.66
  15   7   0    0.44    1.05
  16  -7   0    0.42    1.13
 -16  -7   0   -0.01    1.06
  16   7   0    1.50    1.42
 -16   7   0    0.84    0.67
 -17  -7   0   -1.11    1.23
  17  -7   0   -0.66    1.06
 -17   7   0    0.59    1.10
  17   7   0    0.56    1.55
 -18  -7   0   -0.57    1.23
  18  -7   0    1.39    1.53
  18   7   0   -0.84    1.20
 -18   7   0    0.43    1.10
   0  -8   0    4.60    1.05
   0   8   0    5.05    1.37
   1  -8   0    0.74    0.73
  -1  -8   0    0.76    0.69
   1   8   0   -0.77    0.87
  -1   8   0    1.09    1.08
  -2  -8   0    7.35    0.69
   2  -8   0    9.46    1.41
  -2  -8   0    6.99    1.16
   2   8   0    7.41    1.57
  -2   8   0   10.39    1.86
  -3  -8   0    6.88    0.85
   3  -8   0    6.19    1.22
  -3  -8   0    5.18    1.03
   3  -8   0    6.84    0.68
  -3   8   0    5.83    1.47
   3   8   0    5.60    1.50
   4  -8   0    4.69    1.12
  -4  -8   0    2.93    0.69
  -4  -8   0    3.38    0.89
   4  -8   0    2.41    0.57
  -4   8   0    1.01    1.03
   4   8   0    2.02    1.18
   5  -8   0    0.70    0.84
  -5  -8   0    0.52    0.62
  -5  -8   0    0.37    0.58
  -5   8   0    0.33    0.39
   5   8   0    0.94    1.07
  -5   8   0    0.66    0.98
  -6  -8   0    0.23    0.52
   6  -8   0    0.53    0.81
  -6  -8   0    2.02    0.79
  -6   8   0    1.52    1.12
  -6   8   0    0.51    0.53
   6   8   0    0.35    1.15
  -7  -8   0    2.34    0.94
   7  -8   0    1.36    0.85
  -7  -8   0    1.98    0.78
  -7   8   0    1.27    0.70
   7   8   0    0.29    1.09
  -7   8   0    0.92    1.17
  -8  -8   0    0.47    0.87
  -8  -8   0    0.18    0.53
   8  -8   0    0.50    0.79
  -8   8   0    1.04    0.78
   8   8   0    0.03    1.13
  -8   8   0   -0.68    1.16
  -9  -8   0    1.52    1.01
  -9  -8   0    1.43    0.69
   9  -8   0    1.89    0.95
  -9   8   0    1.11    0.83
  -9   8   0    0.66    1.29
   9   8   0    0.90    1.37
  10  -8   0   -0.07    0.70
 -10  -8   0   -0.95    0.94
 -10  -8   0    0.85    0.61
  10   8   0   -0.33    1.35
 -10   8   0   -0.80    0.75
 -10   8   0   -1.57    1.18
 -11  -8   0    2.73    1.17
 -11  -8   0    5.16    0.97
  11  -8   0    2.97    1.08
 -11   8   0    1.87    1.69
 -11   8   0    3.40    1.18
  11   8   0    4.12    1.74
  12  -8   0    2.18    0.96
 -12  -8   0    3.05    1.18
  12   8   0    3.38    1.84
 -12   8   0    2.48    1.72
 -12   8   0    4.61    1.30
  13  -8   0    1.41    0.87
 -13  -8   0    2.31    1.20
 -13   8   0    4.75    1.92
  13   8   0    1.26    1.32
 -13   8   0    2.19    1.01
 -14  -8   0   -0.91    0.90
  14   8   0    0.87    1.39
 -14   8   0    0.20    0.70
  15  -8   0   -0.69    0.91
 -15  -8   0   -0.86    0.98
  15   8   0    2.15    1.57
 -15   8   0    0.70    0.72
 -16  -8   0    0.72    1.21
  16  -8   0   -0.49    0.96
 -16   8   0   -0.44    0.51
  16   8   0    0.67    1.62
 -17  -8   0    0.06    1.30
  17  -8   0    0.95    1.30
  17   8   0    0.92    1.75
 -17   8   0    0.92    1.25
  18  -8   0    1.71    1.33
   0  -9   0    0.78    0.75
   0   9   0    1.05    1.00
  -1  -9   0    0.83    0.71
   1  -9   0    1.28    0.90
  -1   9   0    1.07    1.03
   1   9   0   -0.25    1.03
  -2  -9   0    1.98    0.84
   2  -9   0    3.50    1.03
  -2   9   0    4.29    1.44
   2   9   0    3.88    1.27
   3  -9   0    6.77    1.42
  -3  -9   0    7.87    0.82
  -3  -9   0    6.55    1.27
  -3   9   0    4.04    1.52
   3   9   0    4.06    1.52
  -4  -9   0    1.33    0.76
   4  -9   0   -0.30    0.65
  -4  -9   0    0.24    0.51
   4  -9   0    0.51    0.39
   4   9   0   -0.05    1.16
  -4   9   0    0.87    1.15
   5  -9   0    0.66    0.51
   5  -9   0    0.19    0.78
  -5  -9   0    1.74    0.75
  -5  -9   0    1.57    0.69
   5   9   0    2.15    1.31
  -5   9   0   -0.30    1.22
  -6  -9   0   10.07    1.37
   6  -9   0   10.15    1.73
  -6  -9   0   11.00    1.53
   6   9   0    8.88    2.10
  -6   9   0    9.44    2.11
  -6   9   0   10.96    1.24
   7  -9   0    1.05    0.91
  -7  -9   0    1.08    0.74
  -7  -9   0    1.14    0.83
  -7   9   0    0.98    0.63
  -7   9   0    2.03    1.55
   7   9   0    1.28    1.46
  -8  -9   0    8.85    1.46
   8  -9   0    7.96    1.63
  -8  -9   0    9.25    1.47
  -8   9   0   12.58    1.58
   8   9   0   11.53    2.37
  -8   9   0    8.81    2.22
  -9  -9   0    1.64    0.97
   9  -9   0    1.83    1.02
  -9  -9   0    3.65    0.95
  -9   9   0    2.33    0.89
   9   9   0    1.44    1.55
  -9   9   0    0.87    1.40
  10  -9   0    1.92    0.96
 -10  -9   0    0.28    0.60
 -10  -9   0    0.21    0.81
 -10   9   0    0.17    0.80
 -10   9   0   -0.93    1.23
  10   9   0    1.07    1.39
 -11  -9   0    9.73    1.44
 -11  -9   0    7.45    1.49
  11  -9   0   10.94    1.74
 -11   9   0   11.30    1.80
  11   9   0    8.76    2.36
 -11   9   0    6.69    2.24
  12  -9   0   -0.24    0.72
 -12  -9   0    0.65    0.97
 -12   9   0    0.94    1.62
 -12   9   0   -0.41    0.84
  12   9   0    1.91    1.71
  13  -9   0   -1.10    0.65
 -13  -9   0    1.42    1.12
 -13   9   0   -0.50    1.54
 -13   9   0   -0.11    0.78
  13   9   0   -0.98    1.09
 -14   9   0   -0.41    0.76
 -14   9   0    1.14    1.74
  14   9   0   -0.07    1.20
  15  -9   0    0.46    1.05
 -15  -9   0    2.61    1.26
 -15   9   0    0.02    0.74
  15   9   0    0.08    1.52
  16  -9   0    0.80    1.18
 -16  -9   0   -0.03    1.26
  16   9   0    1.94    1.67
 -16   9   0    0.75    0.85
 -17  -9   0    1.79    1.45
  17  -9   0    0.48    1.21
 -17   9   0    0.54    1.13
  17   9   0    2.55    1.93
   0 -10   0    1.28    0.90
   0  10   0    1.45    1.19
  -1 -10   0    1.47    0.91
   1 -10   0    0.29    0.79
  -1  10   0   -0.02    1.07
   1  10   0    1.64    1.20
  -2 -10   0    0.21    0.67
   2 -10   0    0.01    0.85
  -2  10   0    0.36    1.32
   2  10   0    0.16    1.29
  -3 -10   0    0.71    0.78
   3 -10   0   -0.28    0.70
  -3  10   0    0.26    1.27
   3  10   0    2.93    1.51
  -4 -10   0    0.26    0.72
   4 -10   0    0.11    0.90
  -4  10   0    1.84    1.37
   4  10   0    0.97    1.21
  -5 -10   0    0.74    0.81
   5 -10   0    4.00    1.25
  -5 -10   0    3.45    0.77
  -5  10   0    3.08    1.65
   5  10   0    2.00    1.40
  -6 -10   0    0.07    0.66
  -6 -10   0    1.78    0.74
   6 -10   0    1.64    1.06
   6  10   0    1.56    1.42
  -6  10   0   -0.66    1.25
  -7 -10   0    2.85    0.90
  -7 -10   0    1.73    0.92
   7 -10   0    0.91    0.98
   7  10   0    3.06    1.71
  -7  10   0    5.54    1.91
   8 -10   0   -0.08    0.76
  -8 -10   0    1.18    0.79
  -8 -10   0   -0.07    0.72
  -8  10   0    1.44    1.51
   8  10   0    3.29    1.71
  -9 -10   0   -0.39    0.71
   9 -10   0   -1.03    0.72
  -9 -10   0   -0.73    0.58
  -9  10   0    1.19    1.53
   9  10   0    1.15    1.62
 -10 -10   0    1.97    0.89
  10 -10   0    0.15    0.84
 -10 -10   0    0.69    0.78
  10  10   0    2.51    1.83
 -10  10   0    0.57    1.72
 -11 -10   0    0.87    0.84
 -11 -10   0    1.28    0.78
  11 -10   0    2.27    1.08
  11  10   0    1.61    1.62
 -11  10   0    2.91    1.84
  12 -10   0    2.06    1.03
 -12 -10   0    0.01    1.02
 -12  10   0    1.24    1.70
  12  10   0   -2.06    1.20
  13 -10   0    0.03    0.82
 -13 -10   0   -0.71    0.99
 -13  10   0    0.62    1.83
  13  10   0    2.63    1.73
 -14 -10   0   -0.26    0.97
  14  10   0   -2.28    1.39
 -14  10   0   -1.73    1.69
 -15 -10   0   -0.66    0.97
 -15  10   0    1.03    2.10
  15  10   0    0.23    1.76
 -16 -10   0    1.69    1.36
  16 -10   0   -0.98    1.02
  16  10   0    1.16    1.71
   0 -11   0   -0.24    0.84
   0  11   0    0.00    1.30
  -1 -11   0    2.37    1.02
   1 -11   0    2.75    1.04
  -1  11   0    2.88    1.55
   1  11   0    2.33    1.55
  -2 -11   0    0.97    0.97
   2 -11   0    0.31    0.81
   2  11   0   -0.89    1.26
  -2  11   0    1.58    1.46
  -3 -11   0   11.63    1.74
   3 -11   0   10.13    1.87
  -3  11   0   10.15    2.39
   3  11   0   15.40    2.63
   4 -11   0    0.89    0.92
  -4 -11   0   -0.33    0.73
   4  11   0   -0.29    1.33
  -4  11   0    0.23    1.36
  -5 -11   0    3.77    1.01
   5 -11   0    5.91    1.53
   5  11   0    3.91    1.70
  -5  11   0    4.30    1.64
  -6 -11   0    3.42    1.05
   6 -11   0    4.42    1.31
   6  11   0    3.77    1.69
  -6  11   0    0.22    1.61
  -7 -11   0    3.00    1.05
   7 -11   0    2.36    1.12
   7  11   0    5.88    2.12
  -7  11   0    5.37    1.79
   8 -11   0    4.49    1.44
  -8 -11   0    2.81    1.02
   8  11   0    3.61    1.99
  -8  11   0   10.10    2.35
  -9 -11   0    1.25    0.90
   9 -11   0    1.61    1.12
   9  11   0    0.19    1.55
  -9  11   0    1.60    1.73
  10 -11   0    2.94    1.29
 -10 -11   0    1.00    0.86
 -10  11   0    0.75    1.62
  10  11   0    1.43    1.68
  11 -11   0   -0.04    0.79
 -11 -11   0    0.14    0.72
 -11  11   0   -1.17    1.51
  11  11   0   -0.79    1.58
  12 -11   0    1.71    1.10
  12  11   0   -0.56    1.43
 -12  11   0    0.47    1.66
  13 -11   0    1.31    1.02
 -13  11   0    0.90    1.77
  13  11   0   -0.17    1.48
 -14  11   0    0.72    1.91
  14  11   0    2.53    1.89
 -15  11   0    0.30    1.97
  15  11   0   -0.07    1.66
   0 -12   0   10.72    1.88
   0  12   0    8.30    2.26
  -1 -12   0    2.99    1.08
   1 -12   0    0.31    0.83
   1  12   0   -0.58    1.26
  -1  12   0    0.39    1.49
   2 -12   0    0.54    0.86
  -2 -12   0    0.81    0.81
   2  12   0   -0.81    1.32
  -2  12   0   -0.66    1.38
   3 -12   0   -0.98    0.90
  -3 -12   0    0.33    0.86
  -3  12   0   -0.12    1.37
   3  12   0   -2.12    1.10
  -4 -12   0    1.04    0.84
   4 -12   0    1.34    1.11
  -4  12   0    0.54    1.42
   4  12   0    2.36    1.77
  -5 -12   0    2.75    0.99
   5 -12   0   -0.13    0.88
   5  12   0   -1.18    1.37
  -5  12   0    0.37    1.26
  -6 -12   0   -0.38    0.69
   6 -12   0    2.55    1.28
  -6  12   0    0.35    1.51
   6  12   0    0.88    1.79
   7 -12   0    5.32    1.58
  -7 -12   0    4.72    1.27
   7  12   0    6.70    2.22
  -7  12   0    2.61    1.77
  -8 -12   0    1.11    0.90
   8 -12   0    3.73    1.23
  -8  12   0    2.88    1.65
   8  12   0   -0.79    1.61
   9 -12   0    1.35    1.18
  -9 -12   0    0.09    0.83
  -9  12   0   -0.25    1.61
   9  12   0    0.41    1.63
 -10 -12   0    0.22    0.80
  10 -12   0    1.45    1.14
  10  12   0   -0.44    1.48
 -10  12   0   -1.54    1.43
  11 -12   0    1.83    1.15
  11  12   0    2.61    1.51
 -11  12   0   -0.24    1.62
  12 -12   0    1.62    1.12
  12  12   0   -1.09    1.31
 -12  12   0    3.34    1.96
  13 -12   0    2.15    1.17
  13  12   0    0.47    1.81
 -13  12   0    1.74    1.92
  14  12   0   -0.66    1.65
 -14  12   0   -0.45    1.72
   0 -13   0    0.85    0.96
   0  13   0   -1.37    1.32
  -1 -13   0    0.58    0.90
   1 -13   0   -0.10    0.80
   1  13   0    2.09    1.60
  -1  13   0   -1.86    1.11
   2 -13   0   -0.32    0.95
  -2 -13   0    0.45    0.95
  -2  13   0    1.95    1.56
   2  13   0   -1.32    1.50
   3 -13   0    0.11    0.85
  -3 -13   0    1.80    1.01
   3  13   0    2.30    1.69
  -3  13   0    2.75    1.55
   4 -13   0   -1.30    0.70
  -4 -13   0   -0.68    0.76
   4  13   0   -0.63    1.28
  -4  13   0    0.51    1.54
  -5 -13   0    0.59    0.89
   5 -13   0    1.60    1.17
  -5  13   0   -0.70    1.45
   5  13   0    1.01    1.65
  -6 -13   0    0.98    0.87
   6 -13   0    0.27    0.93
   6  13   0   -0.64    1.58
  -6  13   0    3.44    1.79
   7 -13   0    1.70    1.09
  -7 -13   0    1.00    0.92
  -7  13   0    0.61    1.59
   7  13   0   -0.87    1.68
  -8 -13   0    5.00    1.25
   8 -13   0    1.73    1.31
   8  13   0    1.83    1.81
  -8  13   0    1.43    1.88
  -9 -13   0    1.06    0.96
   9 -13   0    1.25    1.06
  -9  13   0   -1.06    1.51
   9  13   0    0.82    1.53
 -10 -13   0    1.05    0.96
  10 -13   0   -1.14    0.85
 -10  13   0   -0.59    1.76
  10  13   0   -0.22    1.39
  11 -13   0    2.71    1.34
 -11  13   0    2.00    1.88
  11  13   0    0.12    1.51
  12 -13   0    1.23    1.20
  12  13   0    0.36    1.75
 -12  13   0    0.25    1.95
  13 -13   0    1.45    1.16
 -13  13   0    0.76    2.27
  13  13   0   -0.68    1.56
   0 -14   0    7.08    1.64
   0  14   0    3.61    1.94
   1 -14   0    2.02    1.24
  -1 -14   0    1.65    1.12
   1  14   0    1.40    1.53
  -1  14   0    0.24    1.56
  -2 -14   0    0.18    0.84
   2 -14   0    0.34    1.00
  -2  14   0    0.09    1.57
   2  14   0   -1.72    1.48
   3 -14   0   -1.23    0.95
  -3 -14   0   -1.28    0.58
   3  14   0    2.79    2.00
  -3  14   0    1.76    1.77
  -4 -14   0   -0.40    0.83
   4 -14   0    3.43    1.44
   4  14   0   -0.42    1.75
  -4  14   0    0.00    1.34
   5 -14   0    1.43    1.23
  -5 -14   0    2.26    1.10
   5  14   0   -0.54    1.42
  -5  14   0    0.90    1.72
   6 -14   0    1.16    1.22
  -6 -14   0   -1.16    0.66
   6  14   0    1.49    1.63
  -6  14   0    3.49    2.02
   7 -14   0    1.10    1.16
  -7 -14   0   -0.11    0.88
   7  14   0   -0.10    1.54
  -7  14   0    0.30    1.56
   8 -14   0   -0.35    0.96
  -8 -14   0    1.21    0.88
  -8  14   0    3.06    1.96
   8  14   0    0.14    1.70
   9 -14   0    1.51    1.19
  -9 -14   0    3.35    1.20
   9  14   0   -0.39    1.51
  -9  14   0    1.78    2.05
 -10 -14   0    1.43    1.10
  10 -14   0    0.17    1.14
 -10  14   0    0.34    1.90
  10  14   0   -1.82    1.26
  11 -14   0    0.75    1.16
 -11  14   0    1.78    2.03
  11  14   0    1.20    1.90
  12 -14   0    3.08    1.41
 -12  14   0    7.95    2.86
  12  14   0    2.61    2.28
   0 -15   0   -0.01    0.86
   0  15   0   -1.49    1.39
   1 -15   0    2.22    1.24
  -1 -15   0    1.01    1.15
  -1  15   0    1.42    1.57
   1  15   0    0.17    1.61
   2 -15   0    0.50    0.98
  -2 -15   0    1.66    0.98
  -2  15   0   -1.20    1.49
   2  15   0   -1.71    1.50
  -3 -15   0    0.89    1.01
   3 -15   0    1.43    1.11
  -3  15   0   -1.49    1.53
   3  15   0   -1.25    1.65
  -4 -15   0    0.84    0.99
   4 -15   0   -0.15    0.99
   4  15   0    0.04    1.53
  -4  15   0   -0.05    1.65
  -5 -15   0    1.90    1.07
   5 -15   0    1.54    1.16
   5  15   0    1.80    1.91
  -5  15   0    3.07    2.03
   6 -15   0    0.56    0.93
  -6 -15   0    1.48    1.16
  -6  15   0    1.73    2.00
   6  15   0   -2.02    1.53
  -7 -15   0    1.00    1.00
   7 -15   0    1.00    1.08
   7  15   0   -0.50    1.51
  -7  15   0    1.51    2.05
  -8 -15   0    0.62    0.87
   8 -15   0   -0.13    1.01
   8  15   0   -1.24    1.47
  -8  15   0   -0.78    1.84
   9 -15   0   -1.14    0.99
  -9 -15   0   -0.59    0.86
  -9  15   0    0.60    1.82
   9  15   0   -1.74    1.67
  10 -15   0    2.04    1.38
 -10 -15   0    2.27    1.19
  10  15   0   -1.50    1.62
 -10  15   0   -0.66    2.00
   0 -16   0    0.94    1.06
   0  16   0   -2.05    1.59
  -1 -16   0    0.28    0.92
   1 -16   0   -0.14    1.17
   1  16   0    0.93    2.00
  -1  16   0   -1.52    1.50
  -2 -16   0    0.44    1.06
   2 -16   0    0.98    1.07
  -2  16   0    3.68    2.10
   2  16   0   -0.35    1.42
  -3 -16   0    0.48    1.04
   3 -16   0    2.17    1.15
   3  16   0    0.95    1.86
  -3  16   0   -0.05    1.84
   4 -16   0   -0.72    0.96
  -4 -16   0   -0.06    0.98
  -4  16   0    1.88    1.96
   4  16   0   -0.44    1.82
  -5 -16   0    0.66    1.03
   5 -16   0   -0.23    1.10
  -5  16   0    2.36    2.00
   5  16   0   -0.08    1.58
  -6 -16   0    3.42    1.36
   6 -16   0    1.81    1.40
   6  16   0    1.69    1.71
  -6  16   0    3.47    2.32
   7 -16   0    4.47    1.63
  -7 -16   0    3.71    1.27
   7  16   0    1.31    1.61
  -7  16   0    2.69    2.32
   8 -16   0    2.07    1.37
  -8 -16   0   -0.36    0.87
  -8  16   0   -0.52    1.86
   8  16   0   -2.12    1.66
   0 -17   0    2.85    1.43
   0  17   0    0.95    1.94
  -1 -17   0    0.32    1.07
   1 -17   0    0.30    1.23
  -1  17   0    0.39    1.94
   1  17   0   -0.81    1.59
   2 -17   0    2.83    1.43
  -2 -17   0    1.32    1.10
   2  17   0    1.95    2.22
  -2  17   0   -0.77    1.83
  -3 -17   0   -0.77    0.94
   3 -17   0   -0.64    0.88
  -3  17   0   -1.29    1.67
   3  17   0   -0.28    2.02
  -4 -17   0   -0.43    0.78
   4 -17   0    0.69    1.22
   4  17   0   -0.18    1.91
  -4  17   0    3.54    2.25
  -5 -17   0   -1.58    0.86
   5 -17   0    0.34    1.07
  -5  17   0    2.04    2.41
   5  17   0    0.01    1.56
  20   0  -1   -0.07    1.38
 -20   0   1   -0.87    0.91
 -19   0   1    1.15    0.87
  19   0  -1    3.45    1.72
  18   0  -1   -0.35    1.28
 -18   0   1    0.11    0.82
 -17   0   1   -0.72    0.83
  17   0  -1    0.21    1.08
  16   0  -1   -0.64    1.08
 -16   0   1   -0.96    0.82
 -15   0   1    0.18    1.03
  15   0  -1    3.14    1.33
 -14   0   1   -0.63    0.92
  14   0  -1   -1.50    0.81
  13   0  -1   -0.36    1.01
 -13   0   1   -0.98    0.95
 -12   0   1    2.20    1.25
  12   0  -1    0.36    1.06
  11   0  -1    0.81    0.84
 -11   0   1    2.07    1.27
 -10   0   1    0.83    0.99
  10   0  -1    0.28    0.77
  -9   0   1   26.55    2.46
  -9   0   1   25.91    1.65
   9   0  -1   23.00    2.33
  -8   0   1    0.14    0.80
   8   0  -1   -0.30    0.54
  -8   0   1    0.04    0.26
  -7   0   1   19.38    1.85
   7   0  -1   19.10    1.74
  -7   0   1   18.87    1.27
  -6   0   1    0.49    0.72
  -6   0   1   -0.03    0.21
   6   0  -1    0.18    0.54
  -5   0   1   46.28    3.20
   5   0  -1   45.84    3.16
  -5   0   1   43.68    2.72
  -4   0   1    0.25    0.18
  -4   0   1    0.52    0.54
   4   0  -1    0.38    0.36
  -3   0   1    6.40    0.51
  -3   0   1   10.31    1.01
   3   0  -1    7.88    0.49
   3   0  -1    8.02    0.73
  -2   0   1   -0.53    0.32
   2   0  -1    0.27    0.21
   1   0  -1   -0.20    0.03
  -1   0   1   -0.27    0.07
  -1   0   1   -0.20    0.04
   1   0  -1   -0.22    0.05
   0   0  -1    0.01    0.01
   0   0  -1    0.01    0.01
   0   0   1    0.00    0.01
   0   0   1    0.01    0.01
   1   0   1   36.43    2.21
  -2   0  -1    0.00    0.13
  -2   0  -1   -0.27    0.23
   2   0   1    0.15    0.18
   3   0   1   10.33    0.89
  -3   0  -1    9.81    0.73
  -3   0  -1   10.13    1.06
   4   0   1   -0.13    0.33
  -4   0  -1   -0.26    0.20
  -4   0  -1    0.06    0.47
  -5   0  -1   80.49    4.85
  -5   0  -1   82.70    5.28
   5   0   1   77.97    5.34
  -6   0  -1   -1.35    0.53
  -6   0  -1    0.29    0.28
   6   0   1   -0.21    0.41
  -7   0  -1   25.90    2.27
   7   0   1   23.87    2.09
  -7   0  -1   24.38    1.66
   8   0   1   -0.47    0.63
  -8   0  -1    0.22    0.30
  -8   0  -1    0.41    0.80
  -9   0  -1    4.14    1.12
  -9   0  -1    4.07    0.59
   9   0   1    1.90    0.92
  10   0   1    0.05    0.77
 -10   0  -1    0.64    0.94
 -10   0  -1    0.69    0.34
 -11   0  -1    0.05    0.89
  11   0   1    1.01    0.89
 -11   0  -1    0.25    0.34
  12   0   1    1.25    0.92
 -12   0  -1   -0.12    1.13
 -13   0  -1   -0.28    1.13
  13   0   1    0.01    1.06
 -14   0  -1    0.58    1.06
  14   0   1    2.70    1.33
  15   0   1    1.15    1.16
 -15   0  -1    1.61    1.33
  16   0   1    0.66    0.96
 -16   0  -1   -0.91    0.81
  17   0   1    0.20    1.04
 -17   0  -1    1.57    1.20
 -18   0  -1    0.80    0.86
  18   0   1    1.04    1.18
 -19   0  -1    0.29    1.23
  19   0   1    3.33    1.66
  20   0   1   -0.94    1.31
 -20  -1   1    1.48    1.36
  20  -1  -1    0.00    1.32
  20   1  -1    0.78    1.53
 -20   1   1    1.15    1.33
 -19  -1   1    0.32    0.96
  19  -1  -1    2.42    1.48
  19   1  -1    2.18    1.61
 -19   1   1    2.90    1.56
  18  -1  -1   -0.24    1.25
 -18  -1   1   -0.09    0.87
 -18   1   1   -0.01    0.66
  18   1  -1   -0.57    1.27
 -17  -1   1   -0.24    0.96
  17  -1  -1    1.66    1.03
 -17   1   1   -0.55    0.58
  17   1  -1    1.18    1.14
  16  -1  -1    2.12    1.35
 -16  -1   1    0.54    1.18
 -16   1   1   -0.11    0.67
  16   1  -1   -0.83    1.01
  15  -1  -1   -0.37    1.10
 -15  -1   1    0.09    1.06
 -15   1   1    1.20    1.16
  15   1  -1   -1.51    0.97
  14  -1  -1    0.34    1.12
 -14  -1   1    1.60    1.21
 -14   1   1    1.22    1.22
  14   1  -1    0.93    1.26
 -13  -1   1    0.42    1.10
  13  -1  -1    0.09    1.11
 -13   1   1   -0.28    0.98
  13   1  -1    0.02    0.96
  12  -1  -1    4.51    1.44
 -12  -1   1    2.95    1.28
 -12   1   1    4.14    1.43
  12   1  -1    2.87    1.28
  11  -1  -1    2.62    1.10
 -11  -1   1    1.76    1.05
  11  -1  -1    1.99    0.39
 -11   1   1    3.01    1.27
  11   1  -1    1.89    1.09
 -10  -1   1    3.22    1.09
  10  -1  -1    1.80    0.86
 -10   1   1    3.14    1.10
  10   1  -1    0.15    0.92
   9  -1  -1    3.02    0.97
  -9  -1   1    2.03    0.30
  -9  -1   1    0.46    0.82
  -9   1   1    1.41    0.93
  -9   1   1    2.07    0.46
   9   1  -1    3.09    0.97
  -8  -1   1    1.06    0.89
  -8  -1   1    1.05    0.26
   8  -1  -1    1.26    0.69
  -8   1   1    1.34    0.41
  -8   1   1    1.42    0.79
   8   1  -1    0.54    0.62
  -7  -1   1   36.33    2.24
   7  -1  -1   38.24    2.84
  -7  -1   1   35.55    2.85
   7   1  -1   37.41    2.87
  -7   1   1   36.52    2.37
  -7   1   1   35.54    2.82
   6  -1  -1    3.10    0.74
  -6  -1   1    4.82    0.41
  -6  -1   1    5.46    1.12
  -6   1   1    4.59    0.95
  -6   1   1    5.06    0.59
   6   1  -1    4.41    0.85
  -5  -1   1   17.87    1.10
  -5  -1   1   15.46    1.55
   5  -1  -1   18.30    1.50
  -5   1   1   17.25    1.24
  -5   1   1   16.75    1.56
   5   1  -1   17.16    1.49
  -4  -1   1    9.00    0.61
  -4  -1   1    9.60    1.13
  -4   1   1    8.27    1.05
   4   1  -1   10.18    0.81
  -4   1   1    7.37    0.74
  -4   1   1    7.49    1.02
   4   1  -1    9.75    1.07
  -3  -1   1    3.82    0.37
  -3  -1   1    4.85    0.77
  -3   1   1    5.59    0.55
   3   1  -1    4.68    0.41
   3   1  -1    5.26    0.68
  -3   1   1    5.25    0.74
  -3   1   1    5.20    0.78
  -2  -1   1   22.02    1.31
   2  -1  -1   20.84    1.34
  -2  -1   1   20.14    1.48
   2   1  -1   21.00    1.52
  -2   1   1   19.70    1.45
  -2   1   1   21.11    1.53
   1  -1  -1    0.03    0.10
   1  -1  -1    0.06    0.14
  -1  -1   1   -0.14    0.12
  -1  -1   1   -0.03    0.17
  -1   1   1    0.08    0.15
   1   1  -1   -0.18    0.16
  -1   1   1    0.06    0.18
   1   1  -1    0.05    0.12
   0   1  -1  177.77   12.50
   0   1  -1  220.84   11.98
  -1  -1  -1    1.00    0.20
  -1  -1  -1    0.54    0.18
  -1   1  -1    0.51    0.19
  -1   1  -1    0.94    0.24
   1   1   1    0.33    0.21
  -1   1  -1    0.47    0.19
  -2  -1  -1   98.75    5.91
  -2  -1  -1  103.41    6.13
  -2   1  -1   95.58    5.95
   2   1   1   99.44    6.37
  -2   1  -1   96.37    6.11
  -2   1  -1  103.25    6.37
  -3  -1  -1   80.76    5.09
  -3  -1  -1   79.96    4.82
  -3   1  -1   76.52    4.87
  -3   1  -1   83.05    5.28
   3   1   1   82.50    5.26
  -3   1  -1   80.68    5.10
  -4  -1  -1    1.28    0.27
  -4  -1  -1    0.58    0.54
  -4   1  -1    0.23    0.52
  -4   1  -1    1.30    0.56
   4   1   1    0.22    0.45
  -4   1  -1    0.67    0.36
   5  -1   1   14.01    1.36
  -5  -1  -1   16.97    1.58
  -5  -1  -1   15.25    1.10
  -5   1  -1   17.09    1.21
  -5   1  -1   16.85    1.51
   5   1   1   16.78    1.46
   6  -1   1   30.04    2.19
  -6  -1  -1   27.83    1.77
  -6  -1  -1   23.58    2.25
  -6   1  -1   27.88    2.32
  -6   1  -1   26.42    1.87
   6   1   1   26.97    2.20
   7  -1   1    1.61    0.70
  -7  -1  -1    0.96    0.86
  -7  -1  -1    1.57    0.35
  -7   1  -1    1.06    0.42
   7   1   1    2.12    0.76
  -7   1  -1    2.21    0.93
  -8  -1  -1   14.88    1.83
   8  -1   1   10.39    1.40
  -8  -1  -1    9.33    0.80
   8   1   1    7.42    1.25
  -8   1  -1    9.84    1.53
  -8   1  -1    9.71    0.91
  -9  -1  -1    2.03    0.39
   9  -1   1   -0.04    0.63
  -9  -1  -1    1.85    1.05
  -9   1  -1    1.01    0.45
  -9   1  -1    0.24    0.99
   9   1   1    0.65    0.70
  10  -1   1    0.00    0.76
 -10  -1  -1    0.11    0.98
 -10  -1  -1    0.51    0.32
 -10   1  -1    2.51    1.02
  10   1   1    0.79    0.87
 -10   1  -1    0.11    0.38
 -11  -1  -1    2.76    0.47
 -11  -1  -1    2.83    1.22
  11  -1   1    2.82    1.14
 -11   1  -1    2.75    0.59
  11   1   1    2.79    1.11
 -11   1  -1    1.30    1.08
 -12  -1  -1    2.34    1.16
  12  -1   1    1.95    1.13
  12   1   1    1.08    1.11
 -12   1  -1    1.37    1.06
 -13  -1  -1   -0.20    1.16
  13  -1   1   -0.54    0.93
  13   1   1   -0.56    1.07
 -13   1  -1   -1.01    1.01
  14  -1   1   -0.67    0.96
 -14  -1  -1   -1.62    0.91
  14   1   1    0.09    1.15
 -14   1  -1    0.09    1.07
 -15  -1  -1    0.54    1.22
  15  -1   1   -0.94    0.98
  15   1   1   -0.21    1.16
 -15   1  -1   -0.16    0.71
 -16  -1  -1   -1.73    0.86
  16  -1   1    0.71    1.11
 -16   1  -1    0.99    1.07
  16   1   1    0.27    0.96
 -17  -1  -1    1.71    1.24
  17  -1   1    1.75    1.14
 -17   1  -1    0.65    0.80
  17   1   1   -0.37    0.99
  18  -1   1    2.38    1.38
 -18  -1  -1   -0.05    0.69
  18   1   1    1.41    1.29
 -18   1  -1   -0.16    0.52
 -19  -1  -1   -0.56    0.58
  19  -1   1    1.47    1.53
  19   1   1    0.07    1.30
 -19   1  -1    1.76    1.28
  20  -1   1    1.84    1.56
  20   1   1    1.19    1.66
  20  -2  -1   -0.53    1.26
 -20  -2   1   -0.18    0.61
  20   2  -1    0.36    1.46
 -20   2   1    1.61    1.35
  19  -2  -1    1.87    1.53
 -19  -2   1    1.80    1.00
  19   2  -1    2.48    1.61
 -19   2   1    1.69    1.24
  18  -2  -1   -0.27    1.15
 -18  -2   1    1.63    1.10
  18   2  -1    0.29    1.12
 -18   2   1    0.74    1.11
  17  -2  -1   -1.06    0.79
 -17  -2   1    0.00    0.94
 -17   2   1    0.44    0.66
  17   2  -1    1.11    1.28
 -16  -2   1    3.77    1.45
  16  -2  -1    1.33    0.99
 -16   2   1   -0.29    0.61
  16   2  -1    0.70    1.27
 -15  -2   1    2.36    1.37
  15  -2  -1    3.46    1.40
 -15   2   1    1.47    1.12
  15   2  -1    0.39    1.02
 -14  -2   1    2.68    1.53
  14  -2  -1    3.15    1.41
  14   2  -1   -1.57    1.05
 -14   2   1   -1.00    0.77
 -13  -2   1   -0.41    1.18
  13  -2  -1    0.69    1.08
  13   2  -1    0.86    1.18
 -13   2   1    0.05    0.89
 -12  -2   1   -0.45    1.06
  12  -2  -1    1.28    1.10
 -12   2   1    1.24    1.20
  12   2  -1   -0.04    1.02
 -11  -2   1    3.72    1.32
  11  -2  -1    3.02    1.05
  11  -2  -1    2.09    0.48
 -11   2   1    1.45    1.05
  11   2  -1    1.47    1.05
 -10  -2   1   -0.67    0.80
 -10  -2   1    0.14    0.21
  10  -2  -1   -0.54    0.70
  10  -2  -1    0.16    0.32
 -10   2   1    0.56    0.95
  10   2  -1   -0.15    0.72
  -9  -2   1    3.07    0.39
  -9  -2   1    2.93    1.00
   9  -2  -1    2.27    0.51
   9  -2  -1    2.94    0.96
  -9   2   1    3.54    1.06
   9   2  -1    4.02    1.09
  -8  -2   1   25.82    2.25
   8  -2  -1   22.48    2.01
  -8  -2   1   22.40    1.46
   8   2  -1   20.10    2.03
  -8   2   1   23.81    2.45
  -7  -2   1   10.65    1.49
  -7  -2   1   10.63    0.81
  -7   2   1   11.50    1.55
   7   2  -1   10.75    1.41
  -7   2   1   11.29    1.05
  -6  -2   1    9.67    0.74
  -6  -2   1   10.62    1.40
   6   2  -1   10.05    1.26
  -6   2   1    8.75    1.01
  -6   2   1    8.95    1.27
  -6   2   1   10.87    1.47
  -5  -2   1  103.79    6.15
  -5  -2   1  101.73    6.62
  -5   2   1  102.73    6.30
  -5   2   1   98.72    6.86
  -5   2   1  105.69    6.60
   5   2  -1  103.68    6.85
  -4  -2   1   22.80    1.45
  -4  -2   1   22.30    1.72
  -4   2   1   21.85    1.71
   4   2  -1   22.93    1.81
  -4   2   1   18.41    1.75
  -3  -2   1   19.49    1.28
   3  -2  -1   16.61    1.32
  -3  -2   1   21.17    1.53
  -3   2   1   17.03    1.58
   3   2  -1   21.98    1.86
  -3   2   1   17.88    1.42
  -2  -2   1   75.94    4.79
   2  -2  -1   74.98    4.69
  -2  -2   1   76.71    4.65
  -2   2   1   73.61    4.74
  -2   2   1   74.52    5.05
   2   2  -1   84.29    5.06
   1  -2  -1    9.44    0.69
   1  -2  -1    9.80    0.82
  -1  -2   1    8.72    0.75
  -1  -2   1   10.76    0.78
   1   2  -1    9.77    0.90
  -1   2   1    9.67    0.69
  -1   2   1    9.82    0.90
   0  -2  -1    0.34    0.28
   0  -2   1    0.44    0.20
   0   2  -1    0.55    0.20
   0   2   1   -0.01    0.36
   0   2  -1    0.17    0.29
   0   2  -1    0.54    0.37
  -1  -2  -1    4.09    0.52
  -1  -2  -1    3.24    0.42
  -1   2  -1    3.13    0.37
  -1   2  -1    3.00    0.52
   1   2   1    4.12    0.64
  -1   2  -1    3.03    0.52
  -2  -2  -1   92.24    5.29
  -2  -2  -1   90.55    5.42
  -2   2  -1   81.96    5.38
  -2   2  -1   85.03    5.69
  -2   2  -1   85.34    5.35
   2   2   1   88.71    5.73
  -3  -2  -1    8.42    0.89
  -3  -2  -1    6.85    0.65
  -3   2  -1    7.46    0.85
  -3   2  -1    7.49    0.94
   3   2   1    6.95    1.00
  -3   2  -1    7.02    0.82
  -4  -2  -1    2.59    0.40
  -4  -2  -1    1.07    0.56
  -4   2  -1    2.70    0.67
  -4   2  -1    2.96    0.72
  -4   2  -1    1.68    0.50
   4   2   1    1.30    0.54
  -5  -2  -1    3.43    0.47
  -5  -2  -1    3.23    0.83
  -5   2  -1    3.60    0.65
  -5   2  -1    2.38    0.73
  -5   2  -1    3.58    0.86
   5   2   1    3.57    0.84
  -6  -2  -1   43.75    3.17
  -6  -2  -1   42.67    2.67
   6   2   1   42.69    3.20
  -6   2  -1   39.82    3.09
  -6   2  -1   40.78    3.16
  -6   2  -1   43.00    2.82
   7  -2   1    8.27    1.17
  -7  -2  -1    6.50    1.26
  -7  -2  -1    6.72    0.68
  -7   2  -1    4.92    1.16
   7   2   1    3.53    0.96
  -7   2  -1    6.36    0.86
  -8  -2  -1    1.80    1.02
   8  -2   1    1.95    0.82
  -8  -2  -1    1.88    0.41
  -8   2  -1    1.72    0.57
   8   2   1    2.31    0.86
  -8   2  -1    1.00    0.93
  -9  -2  -1    2.11    0.43
  -9  -2  -1    1.40    1.03
   9  -2   1    1.07    0.71
  -9   2  -1    2.71    1.11
   9   2   1    3.30    1.07
  -9   2  -1    2.33    0.61
 -10  -2  -1    2.14    1.12
  10  -2   1    2.18    0.83
  10   2   1    3.01    1.09
 -10   2  -1    1.74    0.56
 -10   2  -1    0.05    0.85
  11  -2   1    1.13    0.96
 -11  -2  -1    0.83    0.36
 -11  -2  -1   -0.73    0.90
 -11   2  -1    0.46    0.52
  11   2   1    0.27    0.89
 -11   2  -1    2.24    1.20
 -12  -2  -1   15.16    2.36
  12  -2   1   11.32    1.91
  12   2   1   12.59    2.06
 -12   2  -1   10.52    2.02
  13  -2   1   -0.64    0.96
 -13  -2  -1    0.38    1.08
  13   2   1   -0.78    1.05
 -13   2  -1   -0.96    0.97
 -14  -2  -1    2.65    1.46
  14  -2   1    4.90    1.48
 -14   2  -1    1.24    1.08
  14   2   1    1.85    1.31
 -15  -2  -1    0.58    1.15
  15  -2   1   -0.20    1.05
 -15   2  -1    0.59    0.92
  15   2   1    0.42    1.16
  16  -2   1    1.07    0.99
 -16  -2  -1    2.34    1.47
 -16   2  -1   -0.20    0.66
  16   2   1    0.35    1.02
 -17  -2  -1    1.74    1.26
  17  -2   1   -0.65    1.02
 -17   2  -1   -0.62    0.62
  17   2   1    0.04    1.15
  18  -2   1    0.77    1.25
 -18  -2  -1    0.04    0.99
  18   2   1    2.78    1.50
 -18   2  -1    0.74    1.14
 -19  -2  -1    1.15    1.03
  19  -2   1    3.57    1.72
  19   2   1    2.26    1.70
 -19   2  -1    2.78    1.56
  20  -3  -1   -0.40    1.24
  20   3  -1    1.48    1.63
 -19  -3   1   -0.48    0.93
  19  -3  -1    5.11    1.79
  19   3  -1    4.52    1.87
 -19   3   1    1.58    1.29
 -18  -3   1   -0.14    0.86
  18  -3  -1    0.77    1.39
  18   3  -1    0.79    1.38
 -18   3   1    0.60    1.21
  17  -3  -1    0.78    1.24
 -17  -3   1    0.30    1.10
 -17   3   1    0.15    1.02
  17   3  -1    0.98    1.25
 -16  -3   1   -0.37    1.13
  16  -3  -1   -0.46    1.10
  16   3  -1   -0.78    0.98
 -16   3   1    0.07    0.72
 -15  -3   1    0.24    1.18
  15  -3  -1    2.00    1.27
  15   3  -1    3.31    1.46
 -15   3   1    0.19    0.69
  14  -3  -1   -1.77    0.94
 -14  -3   1    0.58    1.17
 -14   3   1   -0.31    0.82
  14   3  -1   -0.60    1.17
  13  -3  -1    1.98    1.19
 -13  -3   1    0.31    1.28
 -13   3   1    3.37    1.25
  13   3  -1    0.36    1.21
 -12  -3   1   -0.85    1.06
  12  -3  -1   -0.72    0.32
  12  -3  -1   -0.67    0.85
  12   3  -1   -1.26    0.84
 -12   3   1    0.21    1.05
  11  -3  -1    0.86    0.46
  11  -3  -1    1.82    0.92
 -11  -3   1   -0.46    0.93
 -11   3   1    0.07    1.13
  11   3  -1   -0.01    0.96
 -10  -3   1    1.16    0.89
 -10  -3   1   -0.04    0.26
  10  -3  -1    0.10    0.39
  10  -3  -1    1.36    0.80
  10   3  -1   -0.91    0.78
 -10   3   1    1.62    1.00
   9  -3  -1    0.23    0.65
   9  -3  -1    0.12    0.40
  -9  -3   1    0.14    0.29
  -9  -3   1   -0.25    0.71
  -9   3   1    1.06    0.83
   9   3  -1    0.27    0.87
  -8  -3   1    0.85    0.32
  -8  -3   1   -0.63    0.83
   8  -3  -1    0.21    0.41
  -8   3   1    0.69    0.89
  -8   3   1    1.10    1.06
   8   3  -1   -0.19    0.78
  -7  -3   1    0.87    0.33
   7  -3  -1   -0.10    0.42
  -7  -3   1    6.51    1.17
   7   3  -1    1.18    0.79
  -7   3   1    1.67    0.83
  -7   3   1    0.87    0.74
  -6  -3   1    5.03    1.00
  -6  -3   1    5.23    0.61
   6  -3  -1    5.22    0.77
  -6   3   1    4.00    0.98
   6   3  -1    4.32    1.00
  -6   3   1    6.27    1.18
  -5  -3   1   29.79    1.97
  -5  -3   1   31.27    2.33
   5  -3  -1   28.76    2.09
  -5   3   1   30.44    2.25
  -5   3   1   27.21    2.42
   5   3  -1   29.54    2.39
   4  -3  -1    7.08    0.88
  -4  -3   1    6.54    0.75
  -4  -3   1    6.65    0.97
  -4   3   1    7.57    0.96
   4   3  -1    8.57    1.12
  -4   3   1    8.12    1.15
  -3  -3   1    1.56    0.42
   3  -3  -1    0.53    0.39
  -3  -3   1    0.83    0.50
   3   3  -1    0.06    0.52
  -3   3   1    0.17    0.52
  -3   3   1    2.06    0.49
  -2  -3   1   18.79    1.39
   2  -3  -1   15.40    1.35
  -2  -3   1   18.62    1.37
  -2   3   1   17.32    1.56
  -2   3   1   17.83    1.26
   2   3  -1   19.80    1.60
   1  -3  -1    1.46    0.25
   1  -3  -1    0.61    0.40
  -1  -3   1    1.67    0.37
  -1  -3   1    1.23    0.43
   1   3  -1    1.26    0.55
  -1   3   1    1.33    0.21
  -1   3   1    1.95    0.66
   0  -3   1  101.60    6.33
   0  -3  -1  106.23    6.34
   0  -3   1  100.13    6.26
   0   3   1  106.49    6.78
   0   3  -1  103.53    6.75
   1  -3   1    0.16    0.27
  -1  -3  -1   -0.11    0.26
  -1  -3  -1   -1.15    0.36
  -1   3  -1    0.56    0.47
   1   3   1    1.09    0.57
  -1   3  -1    0.30    0.52
  -2  -3  -1    3.04    0.54
  -2  -3  -1    3.73    0.61
  -2   3  -1    3.09    0.47
  -2   3  -1    2.04    0.65
  -2   3  -1    4.47    0.80
   2   3   1    3.44    0.75
  -3  -3  -1   11.62    0.96
  -3  -3  -1    9.39    0.99
  -3   3  -1   14.68    1.31
   3   3   1   12.12    1.35
  -3   3  -1   10.53    1.26
  -3   3  -1   10.65    1.00
  -4  -3  -1   51.62    3.09
  -4  -3  -1   47.44    3.27
  -4   3  -1   44.24    3.23
   4   3   1   46.40    3.45
  -4   3  -1   51.32    3.54
  -4   3  -1   46.96    3.27
  -5  -3  -1    0.36    0.60
  -5  -3  -1    0.55    0.33
   5   3   1    1.15    0.68
  -5   3  -1    0.16    0.47
  -5   3  -1    0.40    0.65
  -5   3  -1    0.76    0.59
  -6  -3  -1    8.22    0.82
  -6  -3  -1   10.26    1.35
  -6   3  -1   10.60    1.35
  -6   3  -1    9.10    1.43
   6   3   1    8.29    1.27
  -6   3  -1    9.69    1.15
  -7  -3  -1   18.69    2.03
  -7  -3  -1   19.39    1.39
   7   3   1   18.67    2.10
  -7   3  -1   20.59    1.90
  -7   3  -1   18.53    2.12
  -7   3  -1   17.40    1.58
  -8  -3  -1    9.80    1.57
  -8  -3  -1    8.85    0.85
   8   3   1    9.78    1.56
  -8   3  -1   13.18    1.74
  -8   3  -1   10.63    1.25
  -8   3  -1    9.44    1.64
  -9  -3  -1    0.44    0.95
   9  -3   1   -0.54    0.53
  -9  -3  -1   -0.22    0.30
   9   3   1    0.66    0.83
  -9   3  -1   -0.59    0.87
  -9   3  -1    0.30    0.52
 -10  -3  -1    1.04    1.06
 -10  -3  -1   -0.31    0.30
  10  -3   1    0.43    0.71
 -10   3  -1    0.40    0.98
  10   3   1    0.11    0.88
 -10   3  -1   -0.10    0.51
 -11  -3  -1    1.63    0.44
 -11  -3  -1    1.55    1.07
  11  -3   1    3.18    1.04
 -11   3  -1    3.02    1.18
 -11   3  -1    1.41    0.65
  11   3   1    0.80    1.02
  12  -3   1    0.99    0.54
 -12  -3  -1    1.70    1.41
  12  -3   1    0.66    0.95
  12   3   1   -0.82    1.02
 -12   3  -1   -1.40    1.02
  13  -3   1    4.37    1.34
 -13  -3  -1    4.96    1.71
  13   3   1    3.65    1.37
 -13   3  -1    4.06    1.35
  14  -3   1    0.39    1.07
 -14  -3  -1    0.72    1.11
  14   3   1   -0.74    1.16
 -14   3  -1    1.07    1.05
  15  -3   1   -0.31    1.03
 -15  -3  -1    0.10    1.25
 -15   3  -1   -0.29    0.79
  15   3   1    0.46    0.97
 -16  -3  -1   -0.32    1.07
  16  -3   1    1.38    1.20
 -16   3  -1   -0.92    0.58
  16   3   1    0.53    1.05
  17  -3   1    0.94    1.13
 -17  -3  -1    0.21    1.11
  17   3   1    1.97    1.40
 -17   3  -1   -0.51    0.99
  18  -3   1    0.59    1.34
 -18  -3  -1   -0.62    1.06
  18   3   1   -0.48    1.28
 -18   3  -1   -0.20    1.04
 -19  -3  -1    0.81    1.04
  19  -3   1    3.82    1.64
  19   3   1    3.48    1.84
 -19   3  -1    2.66    1.50
  19  -4  -1    2.48    1.57
 -19  -4   1    0.40    1.10
 -19   4   1    0.69    1.17
  19   4  -1    1.50    1.60
  18  -4  -1    0.51    1.33
 -18  -4   1   -0.35    1.00
  18   4  -1   -0.80    1.20
 -18   4   1   -0.69    0.76
 -17  -4   1   -1.33    1.14
  17  -4  -1   -0.80    0.97
 -17   4   1   -0.44    1.00
  17   4  -1   -1.29    1.16
  16  -4  -1   -0.28    0.98
 -16  -4   1    0.71    1.41
 -16   4   1    0.49    0.77
  16   4  -1    0.76    1.14
  15  -4  -1    1.90    1.16
 -15  -4   1    3.43    1.59
  15   4  -1    1.47    1.34
 -15   4   1    1.97    1.00
 -14  -4   1    0.73    1.28
  14  -4  -1    0.49    1.10
 -14   4   1    1.93    0.93
  14   4  -1    0.49    1.28
 -13  -4   1   -1.11    1.09
  13  -4  -1    1.15    1.15
  13   4  -1    1.22    1.21
 -13   4   1    0.16    0.95
  12  -4  -1    2.30    0.65
 -12  -4   1    2.43    1.30
  12  -4  -1    1.48    1.11
  12   4  -1    1.68    1.20
 -12   4   1    0.60    1.06
  11  -4  -1   12.86    1.42
  11  -4  -1   12.71    1.92
 -11  -4   1   12.75    2.09
 -11  -4   1   12.62    1.02
 -11   4   1   11.16    1.94
  11   4  -1   10.80    2.05
  10  -4  -1   -0.45    0.37
 -10  -4   1   -0.21    0.32
 -10  -4   1    0.37    0.98
  10   4  -1    0.38    0.89
 -10   4   1   -1.08    0.89
 -10   4   1    2.67    1.19
  -9  -4   1    0.28    0.88
   9  -4  -1    1.31    0.57
  -9  -4   1    2.39    0.48
   9   4  -1    1.60    1.05
  -9   4   1    1.60    1.14
  -9   4   1    1.18    0.88
   8  -4  -1    1.10    0.56
  -8  -4   1    1.83    0.42
  -8  -4   1    0.17    0.77
   8   4  -1    1.21    0.85
  -8   4   1    0.89    0.94
  -8   4   1    2.07    0.88
  -7  -4   1    3.76    1.06
   7  -4  -1    5.51    0.89
  -7  -4   1    3.84    0.62
  -7   4   1    3.83    1.07
   7   4  -1    6.76    1.29
  -7   4   1    5.78    1.17
   6  -4  -1    1.60    0.57
  -6  -4   1    1.52    0.75
  -6  -4   1    0.97    0.42
   6   4  -1    0.39    0.81
  -6   4   1    0.53    0.61
  -6   4   1    1.57    0.91
  -5  -4   1    0.92    0.40
   5  -4  -1    0.80    0.51
  -5  -4   1    0.34    0.65
   5   4  -1    0.80    0.72
  -5   4   1    0.63    0.83
  -5   4   1    0.81    0.63
  -4  -4   1   67.69    4.22
   4  -4  -1   66.72    4.35
  -4  -4   1   69.15    4.40
  -4   4   1   63.60    4.33
  -4   4   1   65.32    4.72
   4   4  -1   68.83    4.77
  -3  -4   1    1.93    0.59
  -3  -4   1    2.51    0.57
   3  -4  -1    1.82    0.61
   3   4  -1    2.37    0.83
  -3   4   1    2.48    0.50
  -3   4   1    1.64    0.72
  -2  -4   1    1.68    0.53
  -2  -4   1    1.75    0.49
   2  -4  -1    1.71    0.58
  -2   4   1    3.16    0.81
  -2   4   1    1.24    0.33
   2   4  -1    3.30    0.79
   1  -4  -1   45.25    3.04
  -1  -4   1   39.42    2.85
  -1  -4   1   48.20    3.05
   1   4  -1   50.30    3.34
  -1   4   1   48.46    3.30
   0  -4   1   49.77    3.30
   0  -4   1   54.95    3.53
   0  -4  -1   49.34    3.50
   0   4  -1   52.12    3.77
   0   4   1   51.68    3.78
   0   4  -1   63.56    3.48
  -1  -4  -1   10.54    1.03
  -1  -4  -1    9.33    0.80
   1  -4   1   11.52    0.83
   1  -4   1   12.99    1.28
   1   4   1   11.24    1.31
  -1   4  -1   14.25    1.33
  -2  -4  -1    1.59    0.43
  -2  -4  -1    0.38    0.41
  -2   4  -1    1.34    0.35
  -2   4  -1    2.12    0.76
   2   4   1    2.19    0.78
  -2   4  -1    0.56    0.59
  -3  -4  -1   10.28    1.00
  -3  -4  -1   10.84    1.03
  -3   4  -1    8.97    1.25
   3   4   1   12.64    1.52
  -3   4  -1   12.88    1.50
  -3   4  -1    9.81    0.96
  -4  -4  -1    1.00    0.57
  -4  -4  -1    0.37    0.40
  -4   4  -1    0.61    0.46
  -4   4  -1   -0.27    0.58
   4   4   1    0.20    0.74
  -4   4  -1    0.40    0.62
  -5  -4  -1    5.29    0.79
  -5  -4  -1    6.61    1.06
   5   4   1    7.29    1.23
  -5   4  -1    7.86    1.17
  -5   4  -1    7.33    1.09
  -5   4  -1    7.19    1.31
  -6  -4  -1    6.40    1.16
  -6  -4  -1    8.91    0.94
  -6   4  -1    6.97    1.09
  -6   4  -1    6.90    1.36
  -6   4  -1    7.57    1.19
   6   4   1    7.99    1.39
  -7  -4  -1    8.92    1.43
  -7  -4  -1    9.67    0.99
  -7   4  -1    9.34    1.55
   7   4   1    7.12    1.39
  -7   4  -1    8.44    1.23
  -7   4  -1    7.93    1.34
  -8  -4  -1    6.00    1.31
  -8  -4  -1    6.98    0.83
  -8   4  -1    3.79    1.09
  -8   4  -1    6.99    1.42
  -8   4  -1    6.37    1.09
   8   4   1    7.00    1.40
  -9  -4  -1    2.72    0.53
  -9  -4  -1    1.67    1.02
  -9   4  -1    1.84    1.10
   9   4   1    1.51    1.04
  -9   4  -1    1.98    0.89
  -9   4  -1    2.09    0.80
 -10  -4  -1    0.61    0.41
 -10  -4  -1    0.30    0.93
  10  -4   1    0.77    0.83
 -10   4  -1    0.50    1.02
  10   4   1    1.88    1.12
  11  -4   1    2.20    0.96
  11  -4   1    3.27    0.75
 -11  -4  -1    2.40    0.56
 -11  -4  -1   -0.12    1.14
  11   4   1    2.99    1.35
 -11   4  -1    2.33    1.12
  12  -4   1   14.84    1.58
 -12  -4  -1   13.43    2.37
  12  -4   1   14.22    2.18
  12   4   1   12.73    2.27
 -12   4  -1   10.64    1.83
  13  -4   1    1.10    1.15
 -13  -4  -1    1.03    1.13
 -13   4  -1    1.65    1.10
  13   4   1    2.45    1.46
  14  -4   1    2.58    1.28
 -14  -4  -1    3.77    1.61
  14   4   1    0.32    1.23
 -14   4  -1    2.89    1.17
  15  -4   1    2.11    1.18
 -15  -4  -1    1.07    1.23
  15   4   1    1.89    1.37
 -15   4  -1    0.95    0.87
 -16  -4  -1    0.09    1.31
  16  -4   1    0.89    1.10
  16   4   1   -0.56    0.98
 -16   4  -1   -0.80    0.52
  17  -4   1    1.07    1.19
 -17  -4  -1    1.70    1.31
 -17   4  -1    1.93    1.25
  17   4   1    1.34    1.41
  18  -4   1    0.08    1.29
 -18  -4  -1   -0.98    1.04
 -18   4  -1    1.14    1.19
  18   4   1    0.81    1.38
  19  -4   1    1.09    1.37
 -19  -4  -1   -0.84    1.14
  19   4   1   -0.03    1.49
 -19   4  -1    2.42    1.43
  19  -5  -1    2.07    1.46
 -19  -5   1   -1.13    1.18
 -19   5   1    2.86    1.47
  19   5  -1    0.88    1.76
 -18  -5   1   -0.49    1.28
  18  -5  -1    1.19    1.39
 -18   5   1    0.02    0.91
  18   5  -1    0.44    1.50
 -17  -5   1   -2.33    1.05
  17  -5  -1    0.08    1.17
 -17   5   1    1.29    1.22
  17   5  -1    0.38    1.46
 -16  -5   1   -0.20    1.15
  16  -5  -1    1.03    1.07
 -16   5   1    0.03    0.65
  16   5  -1   -0.29    1.11
 -15  -5   1    1.88    1.43
  15  -5  -1   -0.20    1.00
 -15   5   1    1.60    0.94
  15   5  -1    1.10    1.38
  14  -5  -1    6.55    1.61
 -14  -5   1    7.70    1.96
 -14   5   1    1.28    0.99
  14   5  -1    3.08    1.48
 -13  -5   1    2.53    1.42
  13  -5  -1   -0.81    0.94
 -13   5   1    1.79    0.98
  13   5  -1    2.72    1.51
  12  -5  -1    3.01    1.25
  12  -5  -1    3.50    0.86
 -12  -5   1    1.44    1.23
 -12   5   1    4.39    1.32
  12   5  -1    3.83    1.59
 -11  -5   1    1.69    1.20
 -11  -5   1    1.90    0.53
  11  -5  -1    1.92    0.71
 -11   5   1    0.60    1.19
  11   5  -1    2.42    1.36
 -11   5   1    0.37    0.93
 -10  -5   1    6.25    1.56
  10  -5  -1   10.09    1.31
 -10  -5   1    9.73    1.05
 -10   5   1   11.56    2.12
 -10   5   1   10.72    1.78
  10   5  -1    5.49    1.56
  -9  -5   1    5.42    1.26
  -9  -5   1    2.86    0.59
   9  -5  -1    3.86    0.86
  -9   5   1    3.26    1.41
   9   5  -1    2.42    1.13
  -9   5   1    3.04    1.10
  -8  -5   1   -0.05    0.80
   8  -5  -1   -0.26    0.53
  -8  -5   1   -0.14    0.39
  -8   5   1   -0.46    0.93
  -8   5   1   -0.17    0.68
   8   5  -1    0.67    0.84
   7  -5  -1   -0.19    0.44
  -7  -5   1   -0.32    0.36
  -7  -5   1   -0.56    0.68
   7   5  -1    1.03    0.88
  -7   5   1   -0.32    0.74
  -7   5   1    0.33    0.65
  -6  -5   1    9.04    1.36
   6  -5  -1   10.10    1.27
  -6  -5   1    8.90    1.05
  -6   5   1    6.43    1.14
  -6   5   1   11.38    1.74
   6   5  -1   10.19    1.58
  -5  -5   1   36.92    2.72
  -5  -5   1   38.59    2.57
   5  -5  -1   35.37    2.66
  -5   5   1   33.42    2.59
   5   5  -1   39.74    3.14
  -5   5   1   36.82    3.07
  -4  -5   1    0.53    0.54
   4  -5  -1   -0.45    0.52
  -4  -5   1    0.00    0.41
  -4   5   1   -0.04    0.39
  -4   5   1   -0.18    0.79
   4   5  -1    0.81    0.93
   3  -5  -1    1.65    0.66
  -3  -5   1    2.02    0.58
  -3  -5   1    2.70    0.61
  -3   5   1    2.38    0.48
  -3   5   1    2.35    0.94
   3   5  -1    3.07    0.97
  -2  -5   1    9.86    0.96
  -2  -5   1   12.91    1.13
   2  -5  -1   11.70    1.33
  -2   5   1    9.70    0.77
   2   5  -1    9.36    1.38
  -2   5   1   12.86    1.55
  -1  -5   1   54.25    3.44
   1  -5  -1   55.16    3.69
  -1  -5   1   53.98    3.65
   1   5  -1   56.94    4.00
  -1   5   1   53.87    4.00
   0  -5   1    1.07    0.55
   0  -5   1    1.94    0.33
   0  -5  -1    2.33    0.71
   0   5  -1    2.71    0.87
   0   5   1    1.37    0.85
  -1  -5  -1    1.74    0.64
   1  -5   1    1.46    0.36
   1  -5   1    1.28    0.64
  -1  -5  -1    1.40    0.29
   1   5   1    2.41    0.88
  -1   5  -1    1.99    0.88
   2  -5   1   25.16    1.68
  -2  -5  -1   23.33    1.88
   2  -5   1   23.14    1.96
  -2  -5  -1   24.35    1.67
   2   5   1   23.52    2.21
  -2   5  -1   22.68    2.12
  -3  -5  -1    0.32    0.43
   3  -5   1    1.01    0.60
  -3  -5  -1    1.24    0.54
  -3   5  -1    0.47    0.36
  -3   5  -1    1.84    0.86
   3   5   1    0.95    0.81
   4  -5   1    1.40    0.60
  -4  -5  -1    0.19    0.47
  -4  -5  -1    0.27    0.54
   4   5   1    1.88    0.91
  -4   5  -1   -0.08    0.85
  -4   5  -1    1.72    0.54
  -5  -5  -1    0.04    0.41
  -5  -5  -1    0.07    0.55
  -5   5  -1   -0.67    0.59
   5   5   1    0.25    0.78
  -5   5  -1   -0.59    0.71
  -5   5  -1   -0.23    0.43
  -6  -5  -1    0.86    0.72
  -6  -5  -1   -0.47    0.39
  -6   5  -1   -0.96    0.50
   6   5   1   -0.14    0.88
  -6   5  -1    0.74    0.80
  -6   5  -1    0.76    0.75
  -7  -5  -1    2.36    0.94
  -7  -5  -1    2.50    0.61
  -7   5  -1    2.72    0.88
  -7   5  -1    3.01    1.13
   7   5   1    3.03    1.10
  -8  -5  -1    0.35    0.43
  -8  -5  -1    1.36    0.89
  -8   5  -1    0.48    0.74
  -8   5  -1    0.11    0.98
   8   5   1   -0.56    0.90
  -9  -5  -1    1.08    0.51
  -9  -5  -1    2.07    0.98
   9  -5   1   -0.16    0.52
  -9   5  -1    0.76    0.91
   9   5   1    0.40    1.04
  -9   5  -1    0.86    1.10
 -10  -5  -1    0.82    0.48
  10  -5   1    0.66    0.58
 -10  -5  -1    0.62    1.04
  10   5   1    1.46    1.17
 -10   5  -1    0.23    1.04
 -10   5  -1    1.32    0.99
  11  -5   1    3.41    0.83
 -11  -5  -1    1.15    1.20
 -11  -5  -1    3.28    0.68
 -11   5  -1    2.91    1.23
  11   5   1    0.74    1.22
 -11   5  -1    2.54    1.47
  12  -5   1   -0.76    0.57
 -12  -5  -1    1.47    1.25
  12  -5   1    0.14    0.95
  12   5   1    0.51    1.14
 -12   5  -1   -1.04    0.90
 -13  -5  -1   -1.40    0.90
  13  -5   1   -0.82    0.88
  13   5   1    1.62    1.50
 -13   5  -1    1.89    1.04
  14  -5   1    1.27    1.10
 -14  -5  -1    0.85    1.32
  14   5   1    1.30    1.38
 -14   5  -1    0.45    0.71
  15  -5   1    1.14    1.13
 -15  -5  -1   -0.52    1.17
  15   5   1   -2.02    1.04
 -15   5  -1   -0.05    0.74
 -16  -5  -1   -0.50    1.18
  16  -5   1    0.22    0.89
  16   5   1   -0.57    0.97
 -16   5  -1   -0.91    0.92
 -17  -5  -1   -0.04    1.33
  17  -5   1   -0.16    1.16
 -17   5  -1    1.05    1.19
  17   5   1    1.35    1.46
  18  -5   1    0.90    1.47
 -18  -5  -1    2.07    1.62
 -18   5  -1    1.08    1.23
  18   5   1    1.50    1.54
  19  -5   1    1.83    1.54
 -19  -5  -1    3.89    1.62
 -19   5  -1    2.01    1.40
  19   5   1    4.11    1.89
  19  -6  -1    2.38    1.54
  19   6  -1   -0.65    1.43
  18  -6  -1   -0.50    1.14
 -18  -6   1    0.29    1.23
  18   6  -1    3.00    1.86
 -18   6   1    1.60    1.28
 -17  -6   1   -0.61    1.01
  17  -6  -1    2.34    1.33
  17   6  -1   -0.57    1.36
 -17   6   1   -0.61    1.00
 -16  -6   1    4.21    1.70
  16  -6  -1    1.84    1.32
 -16   6   1    0.78    0.70
  16   6  -1   -1.45    0.81
  15  -6  -1    1.17    0.99
 -15  -6   1    2.08    1.42
  15   6  -1    0.91    1.11
 -15   6   1    0.44    0.68
  14  -6  -1    1.62    1.15
 -14  -6   1    1.52    1.28
  14   6  -1   -0.67    0.95
 -14   6   1    1.05    0.87
 -13  -6   1    0.08    1.11
  13  -6  -1   -0.51    0.94
  13   6  -1   -1.47    1.15
 -13   6   1    0.31    0.74
  12  -6  -1    0.73    0.66
 -12  -6   1   -0.11    1.13
 -12   6   1    0.01    0.94
  12   6  -1   -1.35    0.97
 -12   6   1    1.06    1.36
 -11  -6   1    5.26    1.53
  11  -6  -1    8.44    1.24
 -11  -6   1    6.17    0.92
  11   6  -1    4.00    1.59
 -11   6   1    1.81    1.57
 -11   6   1    5.49    1.42
 -10  -6   1    0.47    0.47
  10  -6  -1    1.54    0.73
 -10  -6   1    1.74    1.09
 -10   6   1   -1.21    1.07
 -10   6   1    0.49    0.88
  10   6  -1    0.83    1.06
  -9  -6   1    0.31    0.88
   9  -6  -1    0.03    0.53
  -9  -6   1    0.72    0.46
  -9   6   1   -0.05    1.14
  -9   6   1    1.19    0.88
   9   6  -1    1.78    1.24
   8  -6  -1    1.97    0.80
  -8  -6   1    0.04    0.80
  -8  -6   1    3.16    0.67
  -8   6   1    0.88    0.78
   8   6  -1    2.19    1.12
  -8   6   1    2.92    1.27
  -7  -6   1    4.05    0.78
  -7  -6   1    4.16    1.04
   7  -6  -1    3.79    0.93
  -7   6   1    4.19    1.29
  -7   6   1    1.81    0.78
   7   6  -1    4.93    1.28
  -6  -6   1    5.60    1.05
   6  -6  -1    3.05    0.86
  -6  -6   1    3.54    0.72
  -6   6   1    3.92    1.28
  -6   6   1    3.12    0.80
   6   6  -1    4.34    1.25
  -5  -6   1   15.38    1.60
  -5  -6   1   12.33    1.40
   5  -6  -1   11.26    1.55
  -5   6   1   13.31    2.01
   5   6  -1   12.88    1.95
  -5   6   1   11.75    1.29
  -4  -6   1   60.58    3.90
   4  -6  -1   52.34    3.96
  -4  -6   1   58.19    3.89
  -4   6   1   58.87    4.39
   4   6  -1   58.95    4.44
  -4   6   1   58.36    3.76
   3  -6  -1    0.22    0.64
  -3  -6   1   -0.42    0.47
  -3  -6   1   -0.55    0.47
  -3   6   1    0.16    0.81
  -3   6   1    0.10    0.28
   3   6  -1    0.05    0.83
  -2  -6   1   62.57    4.09
   2  -6  -1   64.68    3.95
  -2  -6   1   64.87    4.30
   2  -6  -1   61.29    4.34
   2   6  -1   66.13    4.76
  -2   6   1   69.79    4.78
   1  -6  -1    3.65    0.93
  -1  -6   1    4.81    0.94
  -1  -6   1    4.60    0.55
  -1   6   1    3.01    1.06
   1   6  -1    3.71    1.11
   0  -6   1   42.21    3.12
   0  -6  -1   43.35    3.09
   0  -6   1   41.40    2.67
   0   6   1   41.98    3.37
   0   6  -1   49.44    3.44
   1  -6   1    6.91    0.60
  -1  -6  -1    5.98    0.52
  -1  -6  -1    6.26    1.01
   1  -6   1    8.08    1.19
  -1   6  -1    7.83    1.36
   1   6   1    5.71    1.31
   2  -6   1   45.65    2.89
  -2  -6  -1   46.53    2.90
   2  -6   1   41.24    3.20
  -2  -6  -1   44.14    3.15
  -2   6  -1   46.11    3.57
   2   6   1   44.25    3.57
   3  -6   1   16.87    1.81
  -3  -6  -1   15.26    1.42
  -3  -6  -1   14.00    1.22
   3   6   1   14.77    1.89
  -3   6  -1   14.53    1.86
  -3   6  -1   13.74    1.12
  -4  -6  -1    1.50    0.59
   4  -6   1    0.65    0.64
  -4  -6  -1    0.87    0.55
  -4   6  -1    1.91    0.53
  -4   6  -1    2.09    1.03
   4   6   1    2.38    1.08
  -5  -6  -1   12.97    1.45
  -5  -6  -1   15.89    1.62
   5  -6   1   13.30    1.69
  -5   6  -1   14.32    1.44
   5   6   1   13.15    1.92
  -5   6  -1    9.45    1.82
  -6  -6  -1    0.53    0.52
  -6  -6  -1    1.75    0.76
   6  -6   1    1.75    0.75
  -6   6  -1    0.39    0.56
  -6   6  -1   -0.16    0.86
   6   6   1   -0.70    0.87
   7  -6   1   -0.06    0.61
  -7  -6  -1   -0.06    0.41
  -7   6  -1    1.16    0.68
   7   6   1    0.80    1.05
  -7   6  -1    1.44    1.08
   8  -6   1   -0.25    0.54
  -8  -6  -1   -0.01    0.46
  -8  -6  -1    1.82    0.94
   8   6   1    1.51    1.13
  -8   6  -1   -0.08    1.01
  -8   6  -1    0.03    0.76
   9  -6   1    0.72    0.63
  -9  -6  -1    0.60    0.49
  -9  -6  -1    1.30    1.01
   9   6   1   -0.14    0.93
  -9   6  -1    0.43    0.79
  -9   6  -1   -1.82    0.97
 -10  -6  -1    6.58    1.47
  10  -6   1    5.61    1.10
 -10  -6  -1    5.59    0.92
 -10   6  -1    9.02    1.60
 -10   6  -1    3.06    1.47
  10   6   1    1.35    1.35
 -11  -6  -1   11.24    1.27
 -11  -6  -1    9.50    1.84
  11  -6   1   13.57    1.68
 -11   6  -1   11.95    2.28
  11   6   1    8.71    2.11
 -11   6  -1   10.16    1.81
  12  -6   1    1.32    0.74
 -12  -6  -1    1.87    1.19
  12   6   1   -1.77    1.11
 -12   6  -1    0.98    1.43
 -12   6  -1   -0.55    0.89
  13  -6   1    0.93    1.08
  13  -6   1    0.37    0.67
 -13  -6  -1   -0.60    1.06
 -13   6  -1   -0.43    0.62
  13   6   1   -0.65    1.18
 -14  -6  -1    1.73    1.24
  14  -6   1    1.11    1.10
  14   6   1    0.59    1.14
 -14   6  -1    0.32    0.81
  15  -6   1   -0.05    0.71
 -15  -6  -1   -1.95    0.79
 -15   6  -1    0.36    0.69
  15   6   1   -0.11    0.99
 -16  -6  -1    1.44    1.37
  16  -6   1    2.77    1.40
  16   6   1    0.69    1.45
 -16   6  -1   -0.61    0.90
  17  -6   1    1.25    1.33
 -17  -6  -1    0.70    1.29
 -17   6  -1   -0.34    0.96
  17   6   1    1.80    1.43
  18  -6   1    5.03    1.75
 -18  -6  -1    1.97    1.56
 -18   6  -1   -0.69    0.94
  18   6   1    2.05    1.60
  18  -7  -1   -0.98    1.11
 -18  -7   1    1.87    1.67
  18   7  -1    3.00    1.88
 -18   7   1    2.50    1.30
 -17  -7   1    0.26    1.30
  17  -7  -1    2.44    1.39
 -17   7   1    1.08    1.18
  17   7  -1    2.19    1.75
  16  -7  -1    5.94    1.80
 -16  -7   1    7.42    1.75
 -16   7   1    2.56    0.87
  16   7  -1    6.26    1.95
 -15  -7   1    0.24    1.19
  15  -7  -1   -0.10    0.87
  15   7  -1    0.55    1.13
 -15   7   1    0.59    0.82
  14  -7  -1   -0.72    0.88
 -14  -7   1    1.61    1.33
 -14   7   1    0.20    0.70
  14   7  -1    1.20    1.37
  13  -7  -1    8.18    1.34
 -13  -7   1    8.44    1.74
  13   7  -1    3.40    1.59
 -13   7   1    3.94    1.16
 -13   7   1    8.83    2.34
  12  -7  -1   -0.27    0.61
 -12  -7   1    1.60    1.17
  12   7  -1    0.30    1.20
 -12   7   1    0.39    1.42
 -12   7   1    0.85    1.03
 -11  -7   1    3.47    0.82
 -11  -7   1    7.80    1.64
  11  -7  -1    5.14    1.16
 -11   7   1    5.19    1.71
  11   7  -1    1.84    1.58
 -11   7   1    6.48    1.45
 -10  -7   1   13.92    1.55
 -10  -7   1   11.09    1.90
  10  -7  -1   16.10    1.93
 -10   7   1   14.93    2.02
  10   7  -1   13.04    2.48
 -10   7   1   12.13    2.41
   9  -7  -1    6.35    1.25
  -9  -7   1    7.44    1.08
  -9  -7   1    6.25    1.41
  -9   7   1    4.71    1.56
  -9   7   1    8.92    1.44
   9   7  -1   10.00    1.99
   8  -7  -1    4.77    1.15
  -8  -7   1    4.05    1.14
  -8  -7   1    6.10    0.97
   8   7  -1    5.08    1.54
  -8   7   1    5.40    1.58
  -8   7   1    5.64    1.15
  -7  -7   1    7.50    1.30
  -7  -7   1    5.96    1.04
   7  -7  -1    7.21    1.27
  -7   7   1    7.47    1.16
   7   7  -1    5.65    1.51
  -7   7   1    6.81    1.73
  -6  -7   1   12.53    1.49
  -6  -7   1   16.32    1.73
   6  -7  -1   14.12    1.73
  -6   7   1   12.08    1.41
  -6   7   1   13.63    2.21
   6   7  -1   13.35    2.15
   5  -7  -1    1.18    0.77
  -5  -7   1    1.66    0.70
  -5  -7   1    0.58    0.55
   5   7  -1    1.29    1.14
  -5   7   1    1.74    1.09
  -5   7   1    1.51    0.54
  -4  -7   1    1.29    0.64
   4  -7  -1    0.69    0.75
  -4  -7   1    2.07    0.65
   4   7  -1    1.13    1.01
  -4   7   1    1.76    0.43
  -4   7   1    0.18    1.01
   3  -7  -1   -0.39    0.28
   3  -7  -1    0.19    0.74
  -3  -7   1    0.31    0.55
  -3  -7   1    0.43    0.48
   3   7  -1    1.25    1.05
  -3   7   1    1.37    1.12
   2  -7  -1    3.96    0.96
  -2  -7   1    4.18    0.63
  -2  -7   1    3.67    0.91
   2   7  -1    2.71    1.07
  -2   7   1    2.80    1.07
   1  -7  -1    9.71    1.43
  -1  -7   1   12.09    1.55
  -1  -7   1   11.46    0.90
  -1   7   1   15.30    2.03
   1   7  -1   17.28    2.07
   0  -7  -1   27.50    2.31
   0  -7   1   28.05    2.32
   0   7  -1   31.73    2.66
   0   7   1   28.22    2.61
  -1  -7  -1    5.21    1.01
   1  -7   1    7.51    1.26
  -1   7  -1    8.91    1.51
   1   7   1    6.73    1.37
   2  -7   1    8.14    0.77
  -2  -7  -1    9.18    1.25
  -2  -7  -1    7.84    0.77
   2  -7   1    9.01    1.37
  -2   7  -1   10.08    1.70
   2   7   1   12.94    1.88
   3  -7   1    0.34    0.36
  -3  -7  -1    0.54    0.59
   3  -7   1    1.40    0.87
  -3  -7  -1    1.26    0.47
  -3   7  -1    1.07    1.17
   3   7   1   -0.66    0.91
  -4  -7  -1    0.82    0.52
  -4  -7  -1    0.31    0.53
   4  -7   1    0.43    0.63
  -4   7  -1   -0.52    0.90
   4   7   1    0.36    0.95
  -4   7  -1   -0.05    0.36
  -5  -7  -1    0.31    0.60
   5  -7   1    0.63    0.65
  -5  -7  -1    0.44    0.54
  -5   7  -1    0.57    0.47
  -5   7  -1   -0.78    0.81
   5   7   1    1.47    1.09
  -6  -7  -1   -0.69    0.44
   6  -7   1    1.36    0.80
  -6  -7  -1   -0.39    0.58
   6   7   1    0.75    1.11
  -6   7  -1    0.16    1.00
  -6   7  -1    0.70    0.59
  -7  -7  -1    1.95    0.88
   7  -7   1    0.55    0.74
  -7  -7  -1    1.24    0.62
   7   7   1    1.31    1.21
  -7   7  -1    0.52    0.68
  -7   7  -1    0.19    1.05
  -8  -7  -1    5.51    1.24
  -8  -7  -1    3.74    0.86
   8  -7   1    4.42    1.10
   8   7   1    2.60    1.26
  -8   7  -1    4.79    1.60
  -8   7  -1    2.40    0.91
   9  -7   1    0.93    0.76
  -9  -7  -1    0.52    0.54
  -9  -7  -1    0.73    0.94
  -9   7  -1    0.42    0.91
  -9   7  -1   -0.22    1.15
   9   7   1   -1.74    1.08
 -10  -7  -1    1.92    0.67
 -10  -7  -1    0.45    1.05
  10  -7   1    1.67    0.85
  10   7   1    0.32    1.34
 -10   7  -1    2.99    1.13
 -10   7  -1    1.44    1.43
 -11  -7  -1    0.23    0.56
  11  -7   1   -0.09    0.67
 -11  -7  -1   -1.51    0.83
 -11   7  -1    0.09    0.85
  11   7   1   -1.33    1.29
 -11   7  -1   -2.04    1.11
  12  -7   1   -0.51    0.65
 -12  -7  -1   -0.08    0.98
 -12   7  -1    1.64    1.03
  12   7   1   -0.46    1.15
 -12   7  -1    0.18    1.31
  13  -7   1    0.61    0.72
 -13  -7  -1    0.03    1.02
 -13   7  -1   -0.47    0.85
  13   7   1    0.13    1.16
  14  -7   1    0.93    1.00
 -14  -7  -1    1.74    1.31
  14   7   1   -1.87    1.04
 -14   7  -1    0.08    0.61
 -15  -7  -1    1.40    1.25
  15  -7   1   -0.04    0.76
 -15   7  -1   -0.05    0.60
  15   7   1   -0.07    0.94
 -16  -7  -1    0.15    1.05
  16  -7   1   -1.62    0.96
  16   7   1   -0.23    1.33
 -16   7  -1    1.68    1.14
 -17  -7  -1    1.16    1.48
  17  -7   1   -0.18    1.11
 -17   7  -1    1.48    1.17
  17   7   1   -0.78    1.48
 -18  -7  -1    2.91    1.57
  18  -7   1    0.15    1.27
 -18   7  -1    0.34    1.10
  18   7   1    2.71    1.86
  18  -8  -1    5.17    1.76
  18   8  -1    4.44    2.10
 -17  -8   1    0.85    1.34
  17  -8  -1    0.22    1.17
 -17   8   1    0.85    1.11
  17   8  -1    1.44    1.68
 -16  -8   1    1.14    1.29
  16  -8  -1    1.52    1.30
  16   8  -1    1.47    1.73
 -16   8   1   -0.08    0.60
  15  -8  -1   -0.30    0.91
 -15  -8   1    0.24    1.19
  15   8  -1   -1.46    1.21
 -15   8   1    0.16    0.76
 -14  -8   1    0.34    1.04
 -14   8   1    3.21    1.82
 -14   8   1    1.22    0.94
  14   8  -1    0.06    1.23
  13  -8  -1   -0.03    0.70
 -13  -8   1   -0.21    0.98
 -13   8   1   -0.25    1.27
  13   8  -1    0.97    1.39
 -13   8   1    0.13    0.87
 -12  -8   1    2.61    1.14
  12  -8  -1    2.05    0.96
  12   8  -1    0.45    1.49
 -12   8   1    2.27    1.08
 -12   8   1    3.32    1.74
 -11  -8   1    1.56    1.06
 -11  -8   1    2.09    0.75
  11  -8  -1    1.45    0.85
 -11   8   1    1.04    0.93
  11   8  -1    2.84    1.66
 -11   8   1    1.51    1.58
  10  -8  -1   -0.85    0.62
 -10  -8   1   -0.42    0.49
 -10  -8   1   -0.05    0.92
  10   8  -1    0.17    1.45
 -10   8   1    1.14    0.84
 -10   8   1   -0.23    1.31
   9  -8  -1    1.57    0.93
  -9  -8   1    1.36    1.01
  -9  -8   1    1.79    0.70
  -9   8   1    2.89    1.05
  -9   8   1    1.59    1.58
   9   8  -1    1.82    1.54
   8  -8  -1    0.29    0.76
  -8  -8   1    0.64    0.86
  -8  -8   1    0.17    0.55
  -8   8   1   -0.71    0.57
  -8   8   1    0.17    1.28
   8   8  -1    0.39    1.17
   7  -8  -1    2.12    0.99
  -7  -8   1    3.70    0.88
  -7  -8   1    2.54    0.98
  -7   8   1    3.30    0.84
  -7   8   1    3.92    1.68
   7   8  -1    2.29    1.38
   6  -8  -1   -0.18    0.73
  -6  -8   1    0.83    0.61
  -6  -8   1   -0.10    0.68
  -6   8   1    1.58    0.59
  -6   8   1    0.79    1.23
   6   8  -1    3.84    1.42
  -5  -8   1   12.49    1.39
   5  -8  -1   11.15    1.63
  -5  -8   1    9.93    1.41
  -5   8   1   10.67    1.03
  -5   8   1   12.77    2.11
   5   8  -1   10.79    2.00
   4  -8  -1    0.89    0.74
  -4  -8   1    1.40    0.59
  -4  -8   1    0.75    0.67
   4   8  -1    0.63    0.97
  -4   8   1    1.21    1.01
   3  -8  -1    0.12    0.70
  -3  -8   1    0.13    0.53
  -3  -8   1    0.49    0.45
  -3   8   1    0.75    0.93
   3   8  -1    0.23    0.88
  -2  -8   1    2.01    0.78
   2  -8  -1    2.04    0.83
  -2  -8   1    2.96    0.49
   2   8  -1    3.83    1.32
  -2   8   1    1.70    1.05
   1  -8  -1    4.41    1.07
  -1  -8   1    3.83    1.00
   1   8  -1    3.02    1.18
  -1   8   1    3.36    1.25
   0  -8  -1    1.75    0.75
   0  -8   1    1.60    0.76
   0   8   1    1.71    1.17
   0   8  -1    1.48    1.06
   1  -8   1    6.45    1.23
  -1  -8  -1    3.98    1.02
  -1   8  -1    5.66    1.38
   1   8   1    4.92    1.32
  -2  -8  -1    5.04    0.53
  -2  -8  -1    3.91    0.91
   2  -8   1    4.85    1.08
   2   8   1    1.10    1.03
  -2   8  -1    4.21    1.32
   3  -8   1    1.33    0.81
  -3  -8  -1   -0.39    0.35
  -3  -8  -1   -0.94    0.46
   3  -8   1    0.32    0.35
   3   8   1    2.48    1.21
  -3   8  -1   -0.82    0.79
   4  -8   1    1.98    0.95
  -4  -8  -1    1.30    0.71
  -4  -8  -1    1.50    0.58
   4  -8   1    2.00    0.56
  -4   8  -1    0.60    1.12
   4   8   1    2.15    1.19
   5  -8   1    2.95    1.09
  -5  -8  -1    2.91    0.80
  -5  -8  -1    0.95    0.68
  -5   8  -1    2.17    0.58
   5   8   1    2.87    1.23
  -5   8  -1    2.27    1.28
  -6  -8  -1    3.26    0.91
  -6  -8  -1    3.57    0.86
   6  -8   1    2.07    0.98
  -6   8  -1    2.12    1.30
  -6   8  -1    3.20    0.77
   6   8   1    1.99    1.28
   7  -8   1    3.06    1.10
  -7  -8  -1    3.66    1.01
  -7  -8  -1    1.38    0.75
  -7   8  -1    3.09    0.85
   7   8   1    4.34    1.54
  -7   8  -1    3.68    1.53
  -8  -8  -1    1.42    0.91
  -8  -8  -1    0.98    0.65
   8  -8   1    1.69    0.88
   8   8   1   -1.41    0.98
  -8   8  -1    0.22    0.70
  -8   8  -1    3.24    1.46
  -9  -8  -1    2.14    0.77
  -9  -8  -1    1.25    1.01
   9  -8   1    2.37    1.04
   9   8   1    2.28    1.55
  -9   8  -1    2.38    0.98
  -9   8  -1    0.48    1.48
 -10  -8  -1    1.68    0.75
 -10  -8  -1    0.17    0.94
  10  -8   1    1.19    0.89
 -10   8  -1   -0.48    1.16
  10   8   1    0.19    1.48
 -10   8  -1    1.46    1.06
 -11  -8  -1    1.08    1.01
 -11  -8  -1    2.80    0.82
  11  -8   1    2.54    1.03
 -11   8  -1    3.54    1.20
 -11   8  -1    1.57    1.50
  11   8   1    5.43    1.78
 -12  -8  -1    2.51    1.10
  12  -8   1    2.95    1.04
 -12   8  -1    0.62    0.92
  12   8   1    0.84    1.51
 -12   8  -1   -1.61    1.31
 -13  -8  -1    2.28    1.21
  13  -8   1    6.14    1.27
 -13   8  -1    2.30    1.08
 -13   8  -1    5.42    2.10
  13   8   1    1.76    1.52
  14  -8   1   -0.09    0.79
 -14  -8  -1    0.68    1.01
 -14   8  -1    0.90    0.85
  14   8   1    2.37    1.45
  15  -8   1    0.78    1.13
 -15  -8  -1    2.06    1.43
 -15   8  -1    2.03    0.97
  15   8   1    0.22    1.53
 -16  -8  -1    2.12    1.36
  16  -8   1    1.81    1.34
 -16   8  -1    0.43    0.65
  16   8   1    0.35    1.61
  17  -8   1    3.87    1.62
 -17  -8  -1    3.34    1.62
  17   8   1    3.89    2.09
 -17   8  -1    3.79    1.51
 -17  -9   1   -0.65    1.18
  17  -9  -1    1.61    1.39
 -17   9   1    0.10    1.04
  17   9  -1    1.29    1.62
  16  -9  -1    0.23    1.12
 -16  -9   1   -1.14    1.07
 -16   9   1    0.10    0.74
  16   9  -1   -1.25    1.39
 -15  -9   1    3.89    1.52
  15  -9  -1    3.28    1.42
 -15   9   1    2.27    1.05
  15   9  -1    3.22    2.06
 -14  -9   1   -0.41    0.77
 -14   9   1    1.51    1.78
  14   9  -1   -0.60    1.09
 -14   9   1    0.62    0.84
  13  -9  -1   -0.22    0.81
 -13  -9   1    0.94    0.97
  13   9  -1    1.12    1.47
 -13   9   1   -1.18    1.43
 -13   9   1    0.77    0.95
 -12  -9   1   -0.17    0.91
  12  -9  -1   -0.35    0.73
 -12   9   1    1.53    1.48
 -12   9   1    0.57    0.95
  12   9  -1    1.43    1.68
  11  -9  -1    0.33    0.74
 -11  -9   1    0.04    0.59
 -11  -9   1   -0.38    0.80
 -11   9   1   -0.60    0.74
 -11   9   1    0.90    1.50
  11   9  -1   -2.09    1.28
  10  -9  -1    0.17    0.81
 -10  -9   1    0.82    0.66
 -10  -9   1   -0.64    0.85
 -10   9   1   -0.45    1.27
 -10   9   1    0.23    0.77
  10   9  -1   -0.61    1.24
  -9  -9   1    1.41    0.72
  -9  -9   1    1.03    0.92
   9  -9  -1    2.10    0.99
  -9   9   1    0.92    1.39
  -9   9   1    1.72    0.85
   9   9  -1    1.76    1.47
   8  -9  -1    4.12    1.26
  -8  -9   1    3.68    0.95
  -8  -9   1    2.72    1.00
  -8   9   1    5.17    1.81
   8   9  -1    4.68    1.73
  -8   9   1    3.72    0.97
  -7  -9   1   21.29    2.19
   7  -9  -1   22.39    2.51
  -7  -9   1   17.71    2.06
  -7   9   1   24.71    3.25
  -7   9   1   18.87    1.75
   7   9  -1   24.01    3.17
   6  -9  -1    0.57    0.81
  -6  -9   1   -0.18    0.65
  -6  -9   1    0.05    0.61
  -6   9   1    0.37    0.49
   6   9  -1    0.41    1.26
  -6   9   1   -0.09    1.13
   5  -9  -1    0.82    0.43
   5  -9  -1   -0.49    0.81
  -5  -9   1   -0.58    0.52
  -5  -9   1    1.03    0.71
  -5   9   1    1.00    1.28
   5   9  -1    0.45    1.13
   4  -9  -1    2.79    1.07
  -4  -9   1    1.82    0.63
  -4  -9   1    1.03    0.64
   4  -9  -1    1.73    0.41
  -4   9   1    0.05    1.22
   4   9  -1    4.01    1.47
  -3  -9   1    0.57    0.45
  -3  -9   1   -0.12    0.57
   3  -9  -1    0.57    0.72
  -3   9   1    0.33    1.18
   3   9  -1    1.36    1.19
   2  -9  -1    0.66    0.69
  -2  -9   1    2.61    0.93
  -2  -9   1    1.23    0.33
   2   9  -1    1.06    1.18
  -2   9   1    0.68    1.14
  -1  -9   1   10.12    1.58
   1  -9  -1    7.55    1.39
   1   9  -1    8.39    1.72
  -1   9   1   11.39    2.04
   0  -9  -1    1.69    0.76
   0  -9   1    0.24    0.67
   0   9  -1    1.23    1.16
   0   9   1    0.61    1.19
  -1  -9  -1   -1.24    0.59
   1  -9   1    0.66    0.75
  -1   9  -1   -0.60    0.86
   1   9   1    1.59    1.04
   2  -9   1    1.16    0.75
  -2  -9  -1   -0.02    0.66
  -2   9  -1    2.91    1.33
   2   9   1    1.21    1.21
  -3  -9  -1    3.10    0.53
   3  -9   1    1.76    0.89
  -3  -9  -1    1.70    0.75
   3   9   1    4.85    1.48
  -3   9  -1    3.06    1.43
  -4  -9  -1    3.13    0.66
   4  -9   1    2.88    1.01
   4  -9   1    2.76    0.57
  -4  -9  -1    1.52    0.74
   4   9   1    1.33    1.23
  -4   9  -1    2.37    1.26
  -5  -9  -1   -0.23    0.60
  -5  -9  -1    1.22    0.62
   5  -9   1    0.75    0.52
   5  -9   1    0.46    0.85
   5   9   1   -0.67    1.10
  -5   9  -1   -1.25    0.95
  -6  -9  -1    0.69    0.68
   6  -9   1    0.85    0.97
  -6  -9  -1    0.32    0.63
  -6   9  -1   -0.52    1.18
   6   9   1    0.81    1.26
  -7  -9  -1    2.61    0.88
   7  -9   1    3.22    1.18
  -7  -9  -1    2.57    0.90
   7   9   1    0.31    1.47
  -7   9  -1    2.50    1.66
  -7   9  -1    3.20    0.82
   8  -9   1    0.92    0.94
  -8  -9  -1    1.54    0.89
  -8  -9  -1    0.04    0.60
  -8   9  -1    2.24    1.60
   8   9   1    0.15    1.34
  -8   9  -1    1.12    0.74
   9  -9   1    1.84    1.05
  -9  -9  -1    0.89    0.71
  -9  -9  -1    0.17    0.79
   9   9   1   -0.63    1.39
  -9   9  -1    1.76    0.83
  -9   9  -1    0.11    1.36
 -10  -9  -1   -0.23    0.55
 -10  -9  -1    0.70    0.81
  10  -9   1    0.12    0.75
 -10   9  -1    0.31    0.84
 -10   9  -1    0.35    1.43
  10   9   1    2.17    1.65
 -11  -9  -1    0.52    0.83
  11  -9   1   -0.36    0.69
 -11  -9  -1    0.61    0.69
 -11   9  -1    1.37    0.95
 -11   9  -1    0.31    1.34
  11   9   1    1.41    1.66
  12  -9   1   -1.50    0.63
 -12  -9  -1   -0.48    0.92
  12   9   1    1.31    1.56
 -12   9  -1    0.66    0.93
 -12   9  -1   -0.85    1.45
 -13  -9  -1    1.50    1.14
  13  -9   1    0.14    0.81
 -13   9  -1    0.89    1.64
 -13   9  -1    0.14    0.88
  13   9   1    0.61    1.17
 -14  -9  -1    3.60    1.41
 -14   9  -1    2.89    1.10
  14   9   1    0.58    1.16
 -14   9  -1    3.21    2.01
 -15  -9  -1    0.17    1.05
  15  -9   1    1.13    1.11
 -15   9  -1   -0.49    0.76
  15   9   1   -0.98    1.49
 -16  -9  -1    0.11    1.15
  16  -9   1    0.06    1.19
  16   9   1   -1.06    1.41
 -16   9  -1    0.03    0.61
 -17  -9  -1    3.59    1.65
  17  -9   1    2.71    1.54
  17   9   1    2.31    1.87
 -17   9  -1    3.12    1.37
 -16 -10   1   -0.84    1.04
  16 -10  -1   -0.21    1.01
  16  10  -1   -4.49    1.15
 -15 -10   1    2.86    1.43
  15  10  -1    2.32    1.98
 -15  10   1    1.51    2.12
 -14 -10   1    0.18    1.08
  14  10  -1   -0.04    1.42
 -14  10   1   -1.27    1.56
 -13 -10   1    0.86    1.09
  13 -10  -1    2.78    1.08
 -13  10   1    2.96    1.83
  13  10  -1    0.88    1.62
 -12 -10   1   -0.30    0.93
  12 -10  -1    1.38    0.93
 -12  10   1    0.32    1.54
  12  10  -1    1.22    1.61
 -11 -10   1   -0.10    0.61
  11 -10  -1   -0.03    0.84
 -11 -10   1   -0.87    0.78
  11  10  -1    1.19    1.63
 -11  10   1    0.86    1.58
  10 -10  -1    1.17    0.98
 -10 -10   1    0.24    0.84
 -10 -10   1    2.10    0.83
 -10  10   1    1.76    1.62
  10  10  -1    2.01    1.58
   9 -10  -1   -0.11    0.88
  -9 -10   1   -0.22    0.62
  -9 -10   1    0.36    0.77
  -9  10   1   -1.68    0.99
   9  10  -1    0.63    1.40
  -8 -10   1    2.48    0.97
  -8 -10   1    1.42    0.84
   8 -10  -1    3.78    1.30
  -8  10   1    3.61    1.85
   8  10  -1    3.39    1.87
  -7 -10   1    2.82    0.97
   7 -10  -1    3.33    1.18
  -7 -10   1    2.91    0.97
  -7  10   1    2.88    1.62
   7  10  -1    2.07    1.67
  -6 -10   1   -0.08    0.66
   6 -10  -1   -0.49    0.78
  -6 -10   1    0.28    0.65
  -6  10   1   -0.23    1.37
   6  10  -1   -1.48    1.01
   5 -10  -1    3.01    1.17
  -5 -10   1    3.25    0.82
  -5 -10   1    0.00    0.74
   5  10  -1   -0.01    1.30
  -5  10   1    3.29    1.64
  -4 -10   1    3.00    0.77
   4 -10  -1    3.07    1.20
  -4 -10   1    2.02    0.88
   4  10  -1    2.09    1.55
  -4  10   1    1.45    1.41
  -3 -10   1    3.13    0.98
   3 -10  -1    4.24    1.18
  -3  10   1    1.88    1.30
   3  10  -1    5.02    1.55
   2 -10  -1    0.35    0.89
  -2 -10   1    1.16    0.78
  -2  10   1    2.80    1.46
   2  10  -1    1.57    1.23
  -1 -10   1    3.55    1.13
   1 -10  -1    1.61    0.92
  -1  10   1    2.77    1.45
   1  10  -1    3.42    1.53
   0 -10   1   10.89    1.68
   0 -10  -1    5.58    1.34
   0  10   1    5.08    1.75
   0  10  -1    7.85    1.93
   1 -10   1   -0.18    0.69
  -1 -10  -1   -0.51    0.70
  -1  10  -1    1.08    1.19
   1  10   1   -0.07    1.22
   2 -10   1    3.35    1.08
  -2 -10  -1    1.66    0.87
  -2  10  -1    2.48    1.50
   2  10   1    0.69    1.19
   3 -10   1   -0.32    0.73
  -3 -10  -1    0.28    0.71
  -3  10  -1   -0.43    1.07
   3  10   1    1.65    1.21
  -4 -10  -1    2.45    0.89
   4 -10   1    2.00    1.05
  -4  10  -1    7.37    1.90
   4  10   1    6.09    1.86
   5 -10   1    0.32    0.87
  -5 -10  -1    0.29    0.67
  -5 -10  -1    0.67    0.53
   5  10   1   -1.21    1.07
  -5  10  -1   -2.02    1.18
  -6 -10  -1    0.86    0.77
  -6 -10  -1    1.99    0.76
   6 -10   1    1.36    1.02
  -6  10  -1    0.47    1.25
   6  10   1    0.75    1.38
  -7 -10  -1    0.74    0.70
  -7 -10  -1   -0.64    0.69
   7 -10   1    2.87    1.19
  -7  10  -1   -0.16    1.19
   7  10   1    0.21    1.33
   8 -10   1    1.17    1.03
  -8 -10  -1    0.96    0.78
  -8 -10  -1   -0.33    0.65
  -8  10  -1    3.40    1.71
   8  10   1   -1.32    1.28
  -9 -10  -1    1.87    1.00
  -9 -10  -1    1.95    0.86
   9 -10   1    0.62    0.86
  -9  10  -1   -1.08    1.14
   9  10   1    0.55    1.61
  10 -10   1    0.34    0.92
 -10 -10  -1    0.90    0.73
 -10 -10  -1   -0.51    0.72
 -10  10  -1   -0.32    1.23
  10  10   1    1.19    1.74
  11 -10   1    5.96    1.37
 -11 -10  -1    1.60    1.09
 -11 -10  -1    2.95    0.94
 -11  10  -1    2.73    1.80
  11  10   1    1.25    1.55
  12 -10   1    1.00    0.95
 -12 -10  -1    2.58    1.20
  12  10   1   -0.70    1.14
 -12  10  -1   -0.01    1.62
 -13 -10  -1    0.76    1.12
  13 -10   1    0.75    0.96
 -13  10  -1    2.10    1.89
  13  10   1   -0.21    1.26
 -14 -10  -1   -0.33    1.02
  14  10   1   -1.78    1.39
 -14  10  -1    0.07    1.90
 -15 -10  -1   -0.72    1.04
  15  10   1   -1.07    1.49
 -16 -10  -1    1.34    1.37
  16 -10   1    0.79    1.10
  16  10   1    1.29    1.84
  15  11  -1   -0.49    1.41
 -15  11   1    4.71    2.20
  14  11  -1   -2.63    1.21
 -14  11   1   -3.30    1.51
  13 -11  -1    0.43    0.87
  13  11  -1   -1.10    1.22
 -13  11   1    1.83    1.92
  12 -11  -1    1.54    1.02
  12  11  -1    1.12    1.35
 -12  11   1    0.34    1.85
  11 -11  -1    8.59    1.73
 -11 -11   1    6.12    1.26
 -11  11   1    4.47    2.06
  11  11  -1    3.13    1.58
  10 -11  -1    0.23    0.91
 -10 -11   1    1.09    0.80
 -10  11   1    0.20    1.60
  10  11  -1    3.27    1.77
  -9 -11   1    8.66    1.48
   9 -11  -1    7.83    1.69
   9  11  -1    7.22    2.24
  -9  11   1    4.01    2.02
  -8 -11   1    0.17    0.74
   8 -11  -1    0.30    0.91
   8  11  -1    3.58    1.68
  -8  11   1    0.13    1.49
  -7 -11   1    1.87    0.92
   7 -11  -1    4.51    1.46
  -7  11   1    3.94    1.87
   7  11  -1    1.56    1.62
   6 -11  -1   -0.95    0.79
  -6 -11   1    0.47    0.75
   6  11  -1   -1.50    1.33
  -6  11   1   -0.17    1.36
  -5 -11   1   -0.06    0.67
   5 -11  -1    0.75    0.88
   5  11  -1    1.83    1.58
  -5  11   1    0.39    1.29
   4 -11  -1   -0.92    0.75
  -4 -11   1   -0.70    0.69
   4  11  -1   -1.40    1.26
  -4  11   1   -0.32    1.30
  -3 -11   1    2.14    1.00
   3 -11  -1    2.88    1.06
  -3  11   1   -0.52    1.31
   3  11  -1    1.13    1.34
   2 -11  -1    0.91    1.00
  -2 -11   1    0.71    0.92
   2  11  -1    0.34    1.41
  -2  11   1    0.26    1.21
   1 -11  -1    0.14    0.81
  -1 -11   1    2.01    1.03
  -1  11   1   -1.54    1.17
   1  11  -1    0.03    1.32
   0 -11  -1    2.74    1.09
   0 -11   1    4.23    1.30
   0  11   1    3.31    1.48
   0  11  -1    7.69    1.93
  -1 -11  -1    0.30    0.78
   1 -11   1    1.56    0.99
  -1  11  -1    0.70    1.26
   1  11   1    1.77    1.42
  -2 -11  -1    7.46    1.49
   2 -11   1    5.60    1.50
   2  11   1    6.66    1.82
  -2  11  -1    7.37    1.96
   3 -11   1    5.61    1.39
  -3 -11  -1    4.69    1.18
  -3  11  -1   10.01    2.22
   3  11   1    6.15    1.89
   4 -11   1    3.73    1.31
  -4 -11  -1    3.40    1.07
  -4  11  -1    5.02    1.86
   4  11   1    3.52    1.62
  -5 -11  -1    4.83    1.16
   5 -11   1    4.66    1.35
   5  11   1    3.64    1.89
  -5  11  -1    5.23    1.87
  -6 -11  -1    3.13    1.07
   6 -11   1    4.92    1.45
   6  11   1    1.55    1.77
  -6  11  -1    5.14    1.74
   7 -11   1    1.33    1.04
  -7 -11  -1    0.18    0.82
   7  11   1    0.40    1.47
  -7  11  -1    2.88    1.65
   8 -11   1    4.69    1.43
  -8 -11  -1    2.55    1.05
  -8  11  -1    2.90    1.61
   8  11   1    7.23    2.23
   9 -11   1   -0.18    0.81
  -9 -11  -1   -0.86    0.66
   9  11   1    0.56    1.42
  -9  11  -1   -0.50    1.35
 -10 -11  -1    1.17    0.83
  10 -11   1    1.28    1.05
  10  11   1   -0.52    1.34
 -10  11  -1    0.65    1.56
  11 -11   1    0.53    1.01
 -11 -11  -1   -0.47    0.64
 -11  11  -1    0.71    1.57
  11  11   1   -0.81    1.46
  12 -11   1   -0.64    0.89
 -12  11  -1   -0.24    1.66
  12  11   1    1.72    1.58
  13 -11   1    1.34    0.99
 -13  11  -1   -2.39    1.52
  13  11   1   -3.22    1.07
  14  11   1   -1.16    1.55
 -14  11  -1   -0.88    1.75
 -15  11  -1    1.90    2.02
  15  11   1    1.82    1.87
  14  12  -1    1.15    1.64
 -14  12   1   -1.87    1.77
  13 -12  -1    1.08    0.98
  13  12  -1   -2.01    1.57
 -13  12   1    1.38    2.16
  12 -12  -1   -0.14    0.87
  12  12  -1    0.04    1.33
 -12  12   1   -0.93    1.63
  11 -12  -1   -0.03    0.94
  11  12  -1   -1.25    1.28
 -11  12   1   -0.02    1.57
  10 -12  -1    2.48    1.14
 -10 -12   1    0.82    0.83
 -10  12   1   -1.54    1.36
  10  12  -1   -0.46    1.63
   9 -12  -1   -0.24    0.96
  -9 -12   1   -1.45    0.64
   9  12  -1    0.09    1.73
  -9  12   1   -0.26    1.57
   8 -12  -1    1.62    0.99
  -8 -12   1    1.42    0.89
  -8  12   1   -0.51    1.61
   8  12  -1   -1.00    1.21
   7 -12  -1    3.38    1.25
  -7 -12   1    2.98    1.03
  -7  12   1    2.48    1.70
   7  12  -1    3.34    1.93
   6 -12  -1   -0.32    0.86
  -6 -12   1    0.44    0.82
  -6  12   1   -0.94    1.24
   6  12  -1    0.15    1.42
   5 -12  -1    0.23    0.83
  -5 -12   1   -0.59    0.56
   5  12  -1   -2.19    1.23
  -5  12   1    0.59    1.34
   4 -12  -1   -0.52    0.75
  -4 -12   1    0.82    0.82
   4  12  -1   -0.62    1.37
  -4  12   1    0.43    1.38
  -3 -12   1    1.01    0.80
   3 -12  -1    0.28    0.86
   3  12  -1    1.44    1.76
  -3  12   1   -0.73    1.40
   2 -12  -1    1.49    1.06
  -2 -12   1    1.62    0.97
  -2  12   1   -1.10    1.34
   2  12  -1    0.73    1.47
  -1 -12   1    7.29    1.55
   1 -12  -1    4.71    1.38
  -1  12   1    5.25    1.91
   1  12  -1    1.46    1.54
   0 -12  -1    0.87    1.01
   0 -12   1    0.70    0.91
   0  12   1    0.00    1.25
   0  12  -1    0.96    1.50
   1 -12   1   -0.16    0.87
  -1 -12  -1   -0.51    0.80
  -1  12  -1   -1.57    1.30
   1  12   1   -0.32    1.36
   2 -12   1    1.61    1.04
  -2 -12  -1    1.99    1.05
   2  12   1    0.60    1.55
  -2  12  -1    0.76    1.43
   3 -12   1    3.64    1.37
  -3 -12  -1    0.88    0.84
  -3  12  -1    0.59    1.48
   3  12   1   -1.24    1.37
   4 -12   1    1.53    1.17
  -4 -12  -1    0.51    0.80
  -4  12  -1    0.48    1.29
   4  12   1    1.54    1.51
   5 -12   1    4.09    1.43
  -5 -12  -1    3.67    1.02
   5  12   1    4.44    1.90
  -5  12  -1    3.04    1.75
  -6 -12  -1    2.36    1.06
   6 -12   1    4.16    1.46
   6  12   1    4.91    2.07
  -6  12  -1    2.25    1.63
  -7 -12  -1    1.93    0.99
   7 -12   1    5.36    1.52
  -7  12  -1    1.02    1.44
   7  12   1    1.64    1.53
   8 -12   1    1.04    0.94
  -8 -12  -1    1.39    0.91
  -8  12  -1    1.61    1.77
   8  12   1   -0.06    1.65
  -9 -12  -1    0.36    0.83
   9 -12   1    1.18    1.08
  -9  12  -1    0.04    1.66
   9  12   1   -1.35    1.16
  10 -12   1    1.08    1.16
 -10 -12  -1    2.09    1.03
  10  12   1    2.40    1.64
 -10  12  -1    1.94    1.71
  11 -12   1    5.68    1.53
 -11 -12  -1    2.46    1.40
  11  12   1    1.61    1.64
 -11  12  -1    3.42    2.22
  12 -12   1    2.60    1.33
  12  12   1   -1.86    1.48
 -12  12  -1    3.50    2.24
  13 -12   1    1.57    1.16
  13  12   1   -1.06    1.33
 -13  12  -1   -3.25    1.57
 -14  12  -1   -2.65    1.61
  14  12   1    0.98    1.97
  13 -13  -1    1.56    1.07
 -13  13   1    2.24    2.16
  13  13  -1    4.56    2.31
  12 -13  -1    1.15    1.05
 -12  13   1   -1.85    1.62
  12  13  -1   -1.75    1.40
  11 -13  -1    3.49    1.38
 -11  13   1    3.03    2.07
  11  13  -1    0.19    1.42
  10 -13  -1   -1.24    0.89
 -10 -13   1    1.18    0.88
  10  13  -1    1.42    1.78
 -10  13   1    0.47    1.66
  -9 -13   1    1.57    0.98
   9 -13  -1    0.17    0.88
  -9  13   1   -0.63    1.56
   9  13  -1   -0.50    1.57
   8 -13  -1    0.73    1.12
  -8 -13   1    0.01    0.78
   8  13  -1    1.16    1.88
  -8  13   1    0.88    1.62
  -7 -13   1    0.34    0.85
   7 -13  -1    1.98    1.09
   7  13  -1   -0.67    1.67
  -7  13   1    0.66    1.60
  -6 -13   1    3.98    1.22
   6 -13  -1    5.18    1.46
  -6  13   1    5.19    1.94
   6  13  -1    6.50    2.31
   5 -13  -1    2.01    1.15
  -5 -13   1   -0.63    0.60
   5  13  -1    2.91    1.73
  -5  13   1    1.29    1.65
  -4 -13   1   -1.22    0.56
   4 -13  -1    0.16    0.88
  -4  13   1    0.11    1.51
   4  13  -1    2.36    1.84
   3 -13  -1    2.05    1.13
  -3 -13   1    0.14    0.82
  -3  13   1    0.73    1.39
   3  13  -1    2.27    1.72
  -2 -13   1   -0.59    0.88
   2 -13  -1   -0.11    0.94
  -2  13   1   -1.25    1.31
   2  13  -1    0.08    1.68
   1 -13  -1    0.73    0.93
  -1 -13   1    3.06    1.18
  -1  13   1   -1.30    1.15
   1  13  -1   -0.29    1.36
   0 -13   1    0.64    0.89
   0 -13  -1   -0.33    0.79
   0  13   1   -1.55    1.15
   0  13  -1    0.32    1.52
   1 -13   1    0.48    0.95
  -1 -13  -1    0.92    0.79
   1  13   1    1.54    1.51
  -1  13  -1    1.70    1.59
   2 -13   1    3.18    1.32
  -2 -13  -1    3.13    1.27
  -2  13  -1    0.81    1.56
   2  13   1    1.31    1.61
  -3 -13  -1    1.55    0.89
   3 -13   1    0.18    0.84
  -3  13  -1    0.73    1.35
   3  13   1    0.68    1.64
   4 -13   1    1.63    1.13
  -4 -13  -1   -0.32    0.80
  -4  13  -1   -0.44    1.32
   4  13   1    4.67    1.94
   5 -13   1    0.03    1.06
  -5 -13  -1    0.28    0.89
   5  13   1    0.05    1.68
  -5  13  -1    0.10    1.48
   6 -13   1   -0.44    0.83
  -6 -13  -1    1.31    0.96
   6  13   1   -2.12    1.48
  -6  13  -1   -0.80    1.57
  -7 -13  -1    0.71    0.93
   7 -13   1   -0.57    0.95
  -7  13  -1    3.28    1.95
   7  13   1    0.03    1.61
   8 -13   1    5.94    1.77
  -8 -13  -1    1.90    0.98
  -8  13  -1    1.18    1.73
   8  13   1    4.36    1.84
   9 -13   1    3.57    1.40
   9  13   1    0.44    1.63
  -9  13  -1    4.11    2.18
 -10 -13  -1   -0.07    0.87
  10 -13   1   -0.50    1.07
 -10  13  -1    0.18    1.67
  10  13   1    1.07    1.36
  11 -13   1    2.35    1.31
  11  13   1    1.81    2.02
 -11  13  -1    0.66    1.84
  12 -13   1    0.90    1.06
  12  13   1   -1.54    1.70
 -12  13  -1    1.05    1.93
  13 -13   1    1.09    1.19
 -13  13  -1   -0.26    1.90
  13  13   1   -0.41    1.71
  12 -14  -1    2.99    1.30
  12  14  -1    2.22    2.14
 -12  14   1    2.27    2.24
  11 -14  -1    0.88    1.09
 -11  14   1   -0.73    1.66
  11  14  -1    0.76    1.86
  10 -14  -1    3.28    1.30
 -10 -14   1   -0.12    0.83
 -10  14   1    1.47    1.89
  10  14  -1   -2.20    1.21
   9 -14  -1    0.51    1.05
  -9 -14   1    1.87    1.02
  -9  14   1   -1.03    1.67
   9  14  -1   -1.15    1.28
  -8 -14   1    1.38    0.95
   8 -14  -1    1.29    1.14
  -8  14   1   -0.34    1.58
   8  14  -1    0.15    1.53
  -7 -14   1    0.51    0.85
   7 -14  -1    1.56    1.15
  -7  14   1    0.29    1.68
   7  14  -1    1.57    1.92
   6 -14  -1   -0.36    0.91
  -6 -14   1    0.20    0.81
  -6  14   1    2.58    1.92
   6  14  -1   -2.23    1.46
  -5 -14   1    2.01    1.11
   5 -14  -1    4.53    1.58
  -5  14   1    4.73    2.10
   5  14  -1    5.58    2.35
   4 -14  -1    0.81    1.07
  -4 -14   1    1.11    0.95
  -4  14   1   -0.73    1.23
   4  14  -1   -0.04    1.66
  -3 -14   1    1.73    1.06
   3 -14  -1    0.13    0.94
  -3  14   1    2.75    1.81
   3  14  -1   -0.17    1.56
  -2 -14   1    0.26    0.89
   2 -14  -1    4.10    1.38
   2  14  -1    3.00    1.92
  -2  14   1    0.45    1.63
  -1 -14   1   -1.08    0.85
   1 -14  -1    0.49    0.93
   1  14  -1    2.03    1.68
  -1  14   1   -1.44    1.32
   0 -14  -1    1.71    0.98
   0 -14   1   -0.68    0.86
   0  14   1    0.03    1.40
   0  14  -1    0.85    1.70
   1 -14   1   -0.10    0.98
  -1 -14  -1    0.67    1.01
   1  14   1   -1.32    1.46
  -1  14  -1   -0.77    1.51
  -2 -14  -1    1.83    1.01
   2 -14   1   -0.80    0.75
   2  14   1   -2.31    1.17
  -2  14  -1    4.48    1.95
   3 -14   1    1.51    1.27
  -3 -14  -1    1.69    0.99
   3  14   1    0.78    1.87
  -3  14  -1   -0.06    1.56
  -4 -14  -1    2.53    1.18
   4 -14   1    1.51    1.20
   4  14   1    2.12    1.68
  -4  14  -1    3.93    1.91
   5 -14   1    1.47    1.19
  -5 -14  -1    1.41    1.00
   5  14   1   -1.38    1.56
  -5  14  -1    1.11    1.69
  -6 -14  -1    2.61    1.16
   6 -14   1    2.08    1.32
   6  14   1    1.39    1.81
  -6  14  -1    1.50    1.76
   7 -14   1    0.81    1.14
  -7 -14  -1    1.29    1.06
  -7  14  -1   -1.14    1.50
   7  14   1   -2.45    1.51
  -8 -14  -1   -0.10    0.76
   8 -14   1    0.04    1.14
   8  14   1    2.12    1.61
  -8  14  -1    2.23    2.03
   9 -14   1    2.52    1.33
  -9 -14  -1    2.00    1.08
  -9  14  -1   -1.13    1.63
   9  14   1    1.69    1.57
  10 -14   1    1.79    1.32
 -10 -14  -1   -0.24    0.99
  10  14   1    2.29    1.99
 -10  14  -1    0.54    1.82
  11 -14   1    3.04    1.52
  11  14   1   -1.48    1.57
 -11  14  -1    0.18    2.04
  12 -14   1    6.17    1.84
  12  14   1    0.90    1.90
 -12  14  -1    8.50    2.94
  10 -15  -1   -0.65    0.95
 -10 -15   1    0.39    1.00
  10  15  -1   -0.01    1.96
 -10  15   1   -0.30    1.79
  -9 -15   1   -0.07    0.90
   9 -15  -1    0.55    1.21
  -9  15   1    1.45    2.06
   9  15  -1   -0.72    1.26
  -8 -15   1    0.69    0.95
   8 -15  -1    0.72    1.10
   8  15  -1   -0.44    1.59
  -8  15   1   -0.41    1.69
  -7 -15   1    1.98    1.10
   7 -15  -1    1.93    1.21
  -7  15   1   -0.24    1.60
   7  15  -1    1.83    1.90
  -6 -15   1    1.09    1.05
   6 -15  -1    0.18    1.02
  -6  15   1    1.12    1.95
   6  15  -1   -2.54    1.56
   5 -15  -1    0.19    1.03
  -5 -15   1    0.31    0.93
   5  15  -1    0.13    1.80
  -5  15   1    0.98    1.75
   4 -15  -1   -0.24    1.04
  -4 -15   1    0.86    0.94
   4  15  -1   -0.78    1.73
  -4  15   1   -1.98    1.49
   3 -15  -1    1.29    1.02
  -3 -15   1    1.71    1.00
  -3  15   1    0.35    1.81
   3  15  -1   -0.43    1.72
   2 -15  -1    2.58    1.25
  -2 -15   1   -0.98    0.67
  -2  15   1   -1.25    1.43
   2  15  -1   -0.40    1.46
   1 -15  -1    1.13    1.08
  -1 -15   1    2.50    1.22
   1  15  -1    1.92    1.83
  -1  15   1    2.63    1.94
   0 -15  -1    1.20    0.97
   0 -15   1    0.50    1.03
   0  15  -1    1.44    1.86
   0  15   1   -3.12    1.41
  -1 -15  -1    1.88    1.12
   1 -15   1   -0.26    0.85
   1  15   1   -1.92    1.55
  -1  15  -1   -1.23    1.40
   2 -15   1   -0.31    1.00
  -2 -15  -1    2.94    1.24
   2  15   1    1.34    1.84
  -2  15  -1   -1.68    1.38
  -3 -15  -1   -0.81    0.81
   3 -15   1    0.48    1.00
   3  15   1   -0.17    1.88
  -3  15  -1    0.49    1.60
   4 -15   1   -0.84    0.91
  -4 -15  -1    0.52    0.99
  -4  15  -1    0.80    1.70
   4  15   1   -0.29    1.69
   5 -15   1    2.49    1.39
  -5 -15  -1    3.27    1.21
   5  15   1    0.17    1.53
  -5  15  -1    3.93    2.12
   6 -15   1    1.99    1.34
  -6 -15  -1   -0.37    0.86
   6  15   1   -2.22    1.30
  -6  15  -1    4.01    2.13
  -7 -15  -1    0.55    0.97
   7 -15   1    1.16    1.23
   7  15   1    0.54    1.71
  -7  15  -1   -1.59    1.64
  -8 -15  -1    0.51    0.93
   8 -15   1    1.58    1.22
   8  15   1   -0.42    1.35
  -8  15  -1    0.27    1.76
  -9 -15  -1   -0.71    0.82
   9 -15   1    0.45    1.25
   9  15   1   -0.33    1.75
  -9  15  -1    1.61    1.93
  10 -15   1    0.11    1.11
 -10 -15  -1   -0.04    0.95
  10  15   1   -0.30    1.86
 -10  15  -1    0.11    1.92
   8 -16  -1   -0.16    0.95
  -8 -16   1    0.29    0.91
   8  16  -1    1.18    1.66
  -8  16   1    5.10    2.48
   7 -16  -1    4.46    1.66
  -7 -16   1    2.53    1.24
   7  16  -1   -1.13    1.55
  -7  16   1    2.57    1.69
   6 -16  -1   -0.11    1.15
  -6 -16   1    0.42    0.94
   6  16  -1   -1.13    1.41
  -6  16   1   -0.27    1.82
   5 -16  -1    2.56    1.28
  -5 -16   1    1.43    1.09
   5  16  -1    0.81    2.01
  -5  16   1    2.12    1.96
  -4 -16   1    0.04    0.97
   4 -16  -1    0.15    1.10
   4  16  -1   -1.52    1.73
  -4  16   1    0.98    1.86
   3 -16  -1    1.58    1.23
  -3 -16   1   -0.28    0.92
  -3  16   1    0.84    2.10
   3  16  -1   -0.58    1.60
  -2 -16   1    0.88    1.02
   2 -16  -1    1.47    1.23
  -2  16   1   -1.35    1.65
   2  16  -1   -0.78    1.66
   1 -16  -1   -0.72    0.86
  -1 -16   1    1.21    1.14
  -1  16   1    1.58    1.74
   1  16  -1   -2.26    1.52
   0 -16  -1    1.79    1.14
   0 -16   1   -0.54    0.79
   0  16   1   -0.65    1.65
   0  16  -1    0.05    1.77
  -1 -16  -1   -0.59    0.77
   1 -16   1   -0.19    0.86
   1  16   1   -0.01    1.54
  -1  16  -1    0.55    1.88
  -2 -16  -1    1.09    1.12
   2 -16   1    0.64    1.09
  -2  16  -1   -1.47    1.65
   2  16   1    1.90    2.06
  -3 -16  -1    1.52    1.02
   3 -16   1    2.38    1.26
  -3  16  -1   -0.47    1.71
   3  16   1    0.12    1.74
   4 -16   1   -1.25    0.96
  -4 -16  -1    1.57    1.03
  -4  16  -1    3.11    2.22
   4  16   1   -3.92    1.37
   5 -16   1    0.07    1.16
  -5 -16  -1    3.61    1.39
  -5  16  -1   -0.21    1.77
   5  16   1   -1.96    1.45
  -6 -16  -1    1.38    1.14
   6 -16   1    1.38    1.16
   6  16   1   -0.95    1.54
  -6  16  -1   -2.10    1.72
  -7 -16  -1    1.66    0.99
   7 -16   1    1.48    1.14
  -7  16  -1   -0.10    1.86
   7  16   1    0.26    1.88
   8 -16   1    2.12    1.39
  -8 -16  -1    0.35    0.91
  -8  16  -1    0.19    1.85
   8  16   1    2.95    2.26
  -5 -17   1    1.98    1.23
   5 -17  -1    2.41    1.45
  -5  17   1    0.45    1.94
   5  17  -1   -1.33    1.44
  -4 -17   1    0.41    1.04
   4 -17  -1    0.29    1.21
   4  17  -1    1.58    1.97
  -4  17   1   -0.49    1.75
  -3 -17   1   -0.14    1.11
   3 -17  -1    0.22    1.10
  -3  17   1    2.11    1.98
   3  17  -1    0.25    2.02
   2 -17  -1    0.26    1.10
  -2 -17   1    1.61    1.13
   2  17  -1   -2.76    1.63
  -2  17   1    1.46    1.97
  -1 -17   1   -0.15    0.88
   1 -17  -1    1.33    1.15
   1  17  -1   -0.45    1.76
  -1  17   1    1.98    2.15
   0 -17   1    2.11    1.28
   0 -17  -1    2.37    1.37
   0  17  -1   -0.59    1.89
   0  17   1    1.90    1.97
  -1 -17  -1    0.64    1.11
   1 -17   1    1.06    1.29
  -1  17  -1   -0.42    1.94
   1  17   1   -1.24    1.67
  -2 -17  -1    0.63    0.99
   2 -17   1    0.03    0.91
  -2  17  -1   -0.89    1.79
   2  17   1    0.18    1.81
   3 -17   1    0.72    1.04
  -3 -17  -1   -0.50    0.98
   3  17   1   -0.21    1.98
  -3  17  -1   -0.74    1.56
   4 -17   1    1.95    1.32
  -4 -17  -1    3.58    1.45
   4  17   1   -0.09    1.80
  -4  17  -1    4.41    2.17
  -5 -17  -1    1.32    1.24
   5 -17   1    0.16    1.15
  -5  17  -1   -1.71    1.71
   5  17   1    0.01    1.59
 -20   0   2    5.80    1.86
  20   0  -2    4.64    1.92
 -19   0   2    0.42    0.62
  19   0  -2    0.57    1.44
 -18   0   2    0.30    0.81
  18   0  -2    0.89    1.35
 -17   0   2    1.14    1.14
  17   0  -2    1.89    1.20
  16   0  -2    1.71    1.29
 -16   0   2    1.16    1.14
 -15   0   2    0.41    1.19
  15   0  -2    2.44    1.34
 -14   0   2   29.62    3.49
 -13   0   2    1.20    1.28
  13   0  -2    1.13    1.12
 -12   0   2    2.49    1.28
  12   0  -2    2.92    1.25
  11   0  -2    0.74    0.95
 -11   0   2   -1.06    0.75
  10   0  -2    0.24    0.72
 -10   0   2    0.23    0.84
  -9   0   2    1.61    1.05
   9   0  -2    1.06    0.86
  -8   0   2   64.92    4.56
   8   0  -2   61.10    4.53
   7   0  -2   -0.28    0.54
  -7   0   2    1.04    0.85
   6   0  -2    6.05    0.93
  -6   0   2    6.93    1.14
   5   0  -2    1.18    0.49
  -5   0   2    0.32    0.64
  -4   0   2   67.50    4.42
   4   0  -2   67.31    4.48
   3   0  -2   -0.24    0.26
  -3   0   2   -0.63    0.40
  -2   0   2  127.97    7.92
   2   0  -2  130.56    8.19
   1   0  -2   -0.06    0.09
  -1   0   2   -0.26    0.12
   1   0  -2   -0.08    0.04
  -1   0   2    0.03    0.07
   0   0  -2   -0.65    0.03
   0   0  -2   -0.62    0.04
   0   0   2   -0.63    0.07
   0   0   2   -0.67    0.02
  -1   0  -2    0.00    0.16
   1   0   2    0.07    0.09
  -1   0  -2    0.15    0.13
  -1   0  -2    0.11    0.11
  -2   0  -2  393.76   22.80
   2   0   2  391.29   24.25
  -2   0  -2  377.81   23.33
  -3   0  -2    0.34    0.24
  -3   0  -2   -0.02    0.41
   3   0   2    0.25    0.32
   4   0   2    1.73    0.49
  -4   0  -2    1.18    0.55
  -4   0  -2    1.21    0.32
  -5   0  -2    0.66    0.62
  -5   0  -2   -0.03    0.29
   5   0   2   -0.10    0.35
  -6   0  -2   89.84    5.81
   6   0   2   82.71    5.80
  -6   0  -2   87.51    5.27
   7   0   2    0.34    0.59
  -7   0  -2   -0.48    0.68
  -7   0  -2    0.57    0.32
  -8   0  -2   18.39    2.08
  -8   0  -2   14.35    1.20
   8   0   2   17.61    1.95
  -9   0  -2   -0.14    0.75
  -9   0  -2    0.42    0.36
   9   0   2    0.34    0.63
  10   0   2   24.17    2.34
 -10   0  -2   26.31    2.83
 -10   0  -2   24.75    1.78
 -11   0  -2   -0.02    1.01
  11   0   2    0.17    0.74
 -11   0  -2    0.27    0.40
 -12   0  -2   10.22    2.07
  12   0   2   15.51    2.24
  13   0   2    0.76    1.03
 -13   0  -2    1.31    1.19
 -14   0  -2   -0.61    1.10
  14   0   2    0.56    1.18
  15   0   2    0.04    1.05
 -15   0  -2   -0.50    0.95
 -16   0  -2    1.78    1.01
  16   0   2    2.03    1.16
  17   0   2    0.67    0.96
 -17   0  -2   -0.81    0.82
 -18   0  -2   -0.55    0.60
  18   0   2    0.22    1.19
  19   0   2    0.48    1.42
 -19   0  -2    0.38    1.05
  20  -1  -2    2.28    1.50
 -20  -1   2    1.83    1.33
 -20   1   2    0.67    1.16
  20   1  -2    2.76    1.68
  19  -1  -2    1.33    1.46
 -19  -1   2   -0.47    0.69
  19   1  -2    0.56    1.34
 -19   1   2    1.55    1.33
 -18  -1   2    0.06    0.70
  18  -1  -2    1.47    1.33
  18   1  -2    1.00    1.40
 -18   1   2   -0.38    0.44
 -17  -1   2   -0.37    0.86
  17  -1  -2    2.22    1.31
 -17   1   2    1.01    0.97
  17   1  -2   -0.30    0.89
  16  -1  -2    0.10    1.11
 -16  -1   2    0.66    1.16
  16   1  -2   -0.63    1.09
 -16   1   2   -0.59    0.65
  15  -1  -2   -2.11    0.82
 -15  -1   2    0.58    1.27
  15   1  -2   -1.02    0.98
 -15   1   2    1.00    1.02
  14  -1  -2   -0.60    0.96
 -14  -1   2   -0.31    1.23
 -14   1   2    0.57    1.03
  14   1  -2    0.56    1.10
 -13  -1   2    8.46    1.90
  13  -1  -2    6.45    1.64
 -13   1   2    4.11    1.51
  13   1  -2    5.38    1.54
 -12  -1   2    2.07    1.22
  12  -1  -2    6.15    1.54
  12   1  -2    3.04    1.19
 -12   1   2    5.24    1.43
  11  -1  -2   -0.23    0.20
 -11  -1   2   -0.84    0.75
  11  -1  -2   -1.12    0.71
  11   1  -2   -0.23    0.79
 -11   1   2    1.10    0.95
  10  -1  -2    6.60    1.28
 -10  -1   2    8.44    1.59
  10  -1  -2    6.74    0.61
 -10   1   2    6.97    1.42
  10   1  -2    7.81    1.52
   9  -1  -2   21.00    2.03
   9  -1  -2   20.64    1.43
  -9  -1   2   21.23    2.43
  -9   1   2   23.20    2.49
   9   1  -2   22.83    2.10
  -8  -1   2   25.61    2.40
   8  -1  -2   28.16    1.78
   8  -1  -2   26.35    2.30
  -8   1   2   28.84    2.40
   8   1  -2   26.03    2.37
   7  -1  -2    8.19    0.71
  -7  -1   2    8.60    1.46
   7  -1  -2    9.81    1.26
   7   1  -2    9.14    1.25
  -7   1   2    8.75    1.45
  -6  -1   2    4.55    1.03
   6  -1  -2    3.33    0.74
   6  -1  -2    3.60    0.45
  -6   1   2    3.46    0.91
   6   1  -2    3.56    0.84
   5  -1  -2  231.68   14.51
  -5  -1   2  233.61   14.05
   5  -1  -2  223.88   13.45
   5   1  -2  226.24   14.52
  -5   1   2  222.35   14.02
  -4  -1   2  170.26   10.34
   4  -1  -2  172.17   10.42
  -4  -1   2  181.32   10.36
  -4  -1   2  176.62   10.87
   4   1  -2  183.21   11.26
  -4   1   2  176.31   10.86
  -4   1   2  171.87   11.29
  -3  -1   2   66.79    4.08
   3  -1  -2   69.30    4.14
  -3  -1   2   67.41    4.41
  -3  -1   2   66.38    4.09
   3   1  -2   71.79    4.53
  -3   1   2   69.95    4.40
  -3   1   2   70.18    4.58
  -2  -1   2   96.88    5.51
   2  -1  -2   93.67    5.49
  -2  -1   2   93.06    5.70
  -2   1   2   88.01    5.67
  -2   1   2   87.30    5.91
   2   1  -2   91.46    5.47
   2   1  -2   92.55    5.90
   1  -1  -2    0.29    0.16
  -1  -1   2    0.35    0.22
   1  -1  -2    0.18    0.18
   1   1  -2    0.15    0.14
   1   1  -2    0.56    0.21
  -1   1   2    0.49    0.25
  -1   1   2    0.05    0.18
   0  -1  -2  237.04   14.60
   0  -1  -2  255.59   14.35
   0  -1   2  254.62   15.29
   0   1   2  249.29   14.61
   0   1  -2  257.14   14.36
   0   1  -2  243.45   15.24
   0   1   2  207.30   15.24
  -1  -1  -2   13.06    0.88
  -1  -1  -2   13.04    0.85
  -1   1  -2   13.14    0.88
  -1   1  -2   12.99    0.89
  -1   1  -2   12.71    0.91
   1   1   2    9.82    0.92
  -2  -1  -2    7.61    0.61
  -2  -1  -2    7.46    0.69
   2   1   2    6.93    0.69
  -2   1  -2    7.93    0.73
  -2   1  -2    8.51    0.80
  -2   1  -2    6.64    0.65
  -3  -1  -2    2.55    0.58
  -3  -1  -2    3.14    0.39
  -3   1  -2    2.47    0.44
   3   1   2    2.31    0.57
  -3   1  -2    2.36    0.59
  -3   1  -2    3.09    0.57
  -4  -1  -2    3.94    0.75
  -4  -1  -2    3.79    0.47
   4  -1   2    2.60    0.57
  -4   1  -2    4.20    0.75
   4   1   2    3.86    0.67
  -4   1  -2    4.18    0.56
  -5  -1  -2   14.16    0.97
  -5  -1  -2   10.69    1.38
   5  -1   2   12.09    1.19
  -5   1  -2   15.51    1.54
  -5   1  -2   11.50    1.03
   5   1   2   13.45    1.28
  -6  -1  -2   77.40    5.22
  -6  -1  -2   79.48    4.73
   6  -1   2   78.20    5.25
   6   1   2   75.40    5.26
  -6   1  -2   74.91    4.79
  -6   1  -2   79.42    5.21
  -7  -1  -2    2.71    0.44
   7  -1   2    0.97    0.63
  -7  -1  -2    0.81    0.82
   7   1   2    1.60    0.78
  -7   1  -2    1.58    0.48
  -7   1  -2    3.38    0.95
  -8  -1  -2    9.14    1.51
   8  -1   2   10.87    1.46
  -8  -1  -2    8.06    0.82
  -8   1  -2   12.79    1.74
  -8   1  -2   10.04    1.02
   8   1   2    8.44    1.34
  -9  -1  -2    0.37    0.90
   9  -1   2    0.67    0.72
  -9  -1  -2    0.39    0.32
   9   1   2    0.20    0.71
  -9   1  -2    0.45    0.95
  -9   1  -2    0.59    0.40
  10  -1   2    1.90    0.92
 -10  -1  -2    1.22    0.42
 -10  -1  -2   -0.72    0.81
  10   1   2    1.15    0.88
 -10   1  -2    1.21    0.99
 -10   1  -2    1.62    0.51
 -11  -1  -2   -0.60    0.82
  11  -1   2    0.80    0.90
 -11  -1  -2    0.64    0.38
 -11   1  -2    0.10    0.42
  11   1   2    0.32    0.92
 -11   1  -2   -1.81    0.92
  12  -1   2    0.55    0.97
 -12  -1  -2   -0.51    0.91
  12   1   2    1.23    1.04
 -12   1  -2    1.40    1.01
 -12   1  -2    0.92    0.55
  13  -1   2    4.08    1.38
 -13  -1  -2    3.45    1.34
  13   1   2    2.47    1.30
 -13   1  -2    0.61    1.10
  14  -1   2    0.39    1.10
 -14  -1  -2   -0.46    1.19
  14   1   2    0.79    1.15
 -14   1  -2    1.11    1.04
 -15  -1  -2   -0.12    1.11
  15  -1   2    1.10    1.00
 -15   1  -2   -0.58    0.74
  15   1   2   -0.12    0.88
  16  -1   2    0.25    0.97
 -16  -1  -2    0.29    1.05
 -16   1  -2    0.07    0.94
  16   1   2    0.95    1.10
 -17  -1  -2    0.80    1.17
  17  -1   2    0.47    1.18
 -17   1  -2   -0.36    0.71
  17   1   2    0.30    1.24
 -18  -1  -2    0.15    0.77
  18  -1   2   -0.56    1.07
  18   1   2    1.64    1.36
 -18   1  -2    0.00    0.54
 -19  -1  -2   -0.49    0.66
  19  -1   2    0.80    1.35
  19   1   2    1.09    1.42
 -19   1  -2    2.14    1.39
 -20  -2   2    0.50    0.88
  20  -2  -2    0.51    1.48
 -20   2   2   -0.56    1.16
  20   2  -2    1.68    1.49
  19  -2  -2    1.91    1.46
 -19  -2   2    1.02    1.11
  19   2  -2    0.66    1.46
 -19   2   2   -0.66    1.00
 -18  -2   2   -0.26    0.77
  18  -2  -2    2.03    1.42
  18   2  -2   -0.84    0.96
 -18   2   2    0.51    1.09
 -17  -2   2    0.20    0.94
  17  -2  -2    0.71    1.14
  17   2  -2   -1.44    0.94
 -17   2   2    0.21    0.69
  16  -2  -2    2.10    1.08
 -16  -2   2    4.26    1.53
 -16   2   2    0.69    0.76
  16   2  -2    2.27    1.46
  15  -2  -2   -0.08    1.05
 -15  -2   2    0.40    1.06
  15   2  -2    0.03    1.04
 -15   2   2   -0.18    0.73
  14  -2  -2    2.42    1.40
 -14  -2   2    3.45    1.47
 -14   2   2    2.34    1.28
  14   2  -2    2.02    1.41
 -13  -2   2    6.57    1.78
  13  -2  -2    8.56    1.86
 -13   2   2    7.26    1.73
  13   2  -2    3.08    1.40
 -12  -2   2    1.69    1.26
  12  -2  -2    1.68    1.14
 -12   2   2    2.72    1.33
  12   2  -2    3.12    1.36
  11  -2  -2    5.74    1.33
 -11  -2   2    3.46    1.22
  11  -2  -2    4.53    0.62
 -11   2   2    5.72    1.47
  11   2  -2    5.07    1.39
 -10  -2   2    4.20    1.28
  10  -2  -2    2.74    0.52
  10  -2  -2    3.55    1.15
  10   2  -2    1.90    1.05
 -10   2   2    3.09    1.08
  -9  -2   2    7.50    1.37
   9  -2  -2    6.15    1.25
   9  -2  -2    6.88    0.78
   9   2  -2    6.18    1.33
  -9   2   2    6.62    1.31
  -8  -2   2   43.33    2.59
  -8  -2   2   41.33    3.31
   8  -2  -2   42.13    3.25
   8  -2  -2   41.71    2.78
   8   2  -2   40.76    3.33
  -8   2   2   45.82    3.34
  -7  -2   2    8.10    0.65
  -7  -2   2    9.93    1.50
   7  -2  -2    8.77    0.91
  -7   2   2    8.99    1.43
  -7   2   2    9.94    1.45
   7   2  -2   12.71    1.55
  -6  -2   2    0.88    0.25
  -6  -2   2    0.64    0.75
   6  -2  -2    0.40    0.35
   6   2  -2    0.99    0.66
  -6   2   2    0.88    0.66
  -6   2   2    2.16    0.85
  -5  -2   2    2.90    0.41
  -5  -2   2    2.96    0.90
   5  -2  -2    3.92    0.59
   5   2  -2    5.45    0.87
  -5   2   2    5.66    1.04
  -5   2   2    3.12    0.85
  -4  -2   2    5.08    0.85
   4  -2  -2    4.02    0.55
  -4  -2   2    3.82    0.44
  -4   2   2    2.63    0.66
   4   2  -2    2.62    0.68
  -4   2   2    2.87    0.77
   3  -2  -2   18.34    1.32
  -3  -2   2   17.19    1.50
  -3  -2   2   18.24    1.26
  -3   2   2   18.77    1.55
  -3   2   2   18.35    1.42
   3   2  -2   18.92    1.78
   2  -2  -2   45.05    2.90
  -2  -2   2   47.22    2.99
  -2  -2   2   46.17    2.86
  -2   2   2   42.96    2.93
  -2   2   2   43.83    3.17
   2   2  -2   49.67    3.16
   1  -2  -2    2.26    0.30
   1  -2  -2    2.51    0.45
  -1  -2   2    1.43    0.38
   1   2  -2    3.08    0.49
  -1   2   2    2.44    0.56
   1   2  -2    3.20    0.57
  -1   2   2    2.35    0.32
   0  -2  -2   22.88    1.50
   0  -2   2   21.50    1.44
   0   2  -2   22.14    1.60
   0   2  -2   22.62    1.51
   0   2   2   21.13    1.35
   0   2   2   20.85    1.37
   0   2   2   22.15    1.63
  -1  -2  -2    3.20    0.47
  -1  -2  -2    2.13    0.39
  -1   2  -2    2.34    0.50
   1   2   2    4.25    0.66
  -1   2  -2    2.66    0.38
  -1   2  -2    2.35    0.49
  -2  -2  -2   25.56    1.80
  -2  -2  -2   28.40    1.76
  -2   2  -2   25.79    1.79
  -2   2  -2   28.90    1.95
   2   2   2   22.97    1.98
  -2   2  -2   26.12    1.83
  -3  -2  -2    3.82    0.66
  -3  -2  -2    3.36    0.48
  -3   2  -2    2.86    0.62
  -3   2  -2    3.03    0.59
   3   2   2    3.80    0.76
  -3   2  -2    3.77    0.72
  -4  -2  -2    3.86    0.74
  -4  -2  -2    5.21    0.58
   4   2   2    4.88    0.84
  -4   2  -2    2.30    0.72
  -4   2  -2    4.74    0.70
  -4   2  -2    5.31    0.89
  -5  -2  -2    0.37    0.31
  -5  -2  -2    0.12    0.60
  -5   2  -2    0.20    0.43
   5   2   2   -0.16    0.53
  -5   2  -2    0.77    0.54
  -5   2  -2    0.48    0.58
  -6  -2  -2   36.88    2.87
  -6  -2  -2   40.15    2.44
  -6   2  -2   37.23    2.57
   6   2   2   37.13    2.90
  -6   2  -2   35.15    2.91
  -6   2  -2   37.31    2.89
  -7  -2  -2    0.40    0.32
   7  -2   2   -0.33    0.48
  -7  -2  -2   -0.15    0.75
  -7   2  -2    0.60    0.45
   7   2   2    0.26    0.56
  -7   2  -2    0.05    0.72
  -8  -2  -2    2.38    1.02
  -8  -2  -2    3.45    0.54
   8  -2   2    2.85    0.88
  -8   2  -2    2.89    0.69
  -8   2  -2    2.81    1.04
   8   2   2    3.56    1.08
  -9  -2  -2   14.68    1.19
   9  -2   2   15.80    1.94
  -9  -2  -2   18.43    2.26
  -9   2  -2   17.77    2.22
  -9   2  -2   15.15    1.36
   9   2   2   14.78    1.89
 -10  -2  -2   40.56    2.75
  10  -2   2   43.12    3.44
 -10  -2  -2   48.26    3.68
 -10   2  -2   42.97    2.94
 -10   2  -2   47.58    3.64
  10   2   2   38.44    3.43
 -11  -2  -2    3.42    1.34
  11  -2   2    2.35    1.01
 -11  -2  -2    1.53    0.46
 -11   2  -2    1.29    1.05
 -11   2  -2    0.81    0.58
  11   2   2    0.94    1.09
 -12  -2  -2   22.02    2.82
  12  -2   2   19.16    2.39
  12   2   2   16.77    2.41
 -12   2  -2   14.43    1.43
 -12   2  -2   13.77    2.32
  13  -2   2   -0.07    0.97
 -13  -2  -2   -0.91    1.09
  13   2   2    1.33    1.22
 -13   2  -2   -0.17    0.91
 -14  -2  -2    1.28    1.28
  14  -2   2    1.77    1.15
 -14   2  -2    1.24    1.11
  14   2   2    0.63    1.02
 -15  -2  -2    1.60    1.24
  15  -2   2    0.45    1.11
 -15   2  -2    1.00    0.95
  15   2   2    0.48    1.22
  16  -2   2    2.04    1.11
 -16  -2  -2    1.80    1.47
 -16   2  -2    0.79    0.76
  16   2   2    1.48    1.17
  17  -2   2    3.32    1.47
 -17  -2  -2   -0.63    1.03
 -17   2  -2    1.16    0.94
  17   2   2    3.80    1.60
  18  -2   2    1.27    1.29
 -18  -2  -2    1.35    1.23
  18   2   2    0.78    1.25
 -18   2  -2    0.38    1.15
 -19  -2  -2    0.27    0.69
  19  -2   2    1.70    1.35
  19   2   2    1.66    1.41
 -19   2  -2    0.79    1.18
  20  -3  -2    1.63    1.54
  20   3  -2   -1.40    1.42
 -19  -3   2   -0.16    0.90
  19  -3  -2    0.09    1.19
  19   3  -2    0.56    1.55
 -19   3   2    0.35    1.16
 -18  -3   2   -0.24    0.85
  18  -3  -2    1.27    1.30
  18   3  -2    2.07    1.43
 -18   3   2   -0.86    0.99
  17  -3  -2    0.12    0.98
 -17  -3   2   -0.15    1.08
 -17   3   2   -0.17    0.47
  17   3  -2    0.47    1.18
 -16  -3   2    0.21    1.19
  16  -3  -2    1.00    1.21
  16   3  -2    0.03    1.03
 -16   3   2    0.62    0.88
  15  -3  -2    2.71    1.36
 -15  -3   2    0.73    1.18
 -15   3   2   -0.06    0.74
  15   3  -2    2.34    1.39
 -14  -3   2   -0.35    1.14
  14  -3  -2   -0.41    1.00
 -14   3   2   -0.24    0.77
  14   3  -2   -0.40    1.18
  13  -3  -2    1.88    1.20
 -13  -3   2    1.41    1.32
  13   3  -2    2.49    1.44
 -13   3   2    0.64    1.05
  12  -3  -2   -0.37    0.41
 -12  -3   2    1.50    1.25
  12  -3  -2   -1.51    0.82
  12   3  -2    0.66    1.17
 -12   3   2    1.35    1.12
  11  -3  -2    8.27    1.59
 -11  -3   2    6.07    1.47
  11  -3  -2    7.81    0.92
  11   3  -2    6.36    1.59
 -11   3   2    5.75    1.46
  10  -3  -2    1.97    0.53
 -10  -3   2    3.49    1.19
  10  -3  -2    1.34    0.84
 -10  -3   2    1.84    0.33
  10   3  -2    1.67    1.07
 -10   3   2   -0.05    0.90
  -9  -3   2    6.41    0.65
   9  -3  -2    6.65    1.26
   9  -3  -2    7.10    0.89
  -9  -3   2    7.24    1.42
   9   3  -2    7.60    1.48
  -9   3   2    5.76    1.24
   8  -3  -2    7.60    0.94
  -8  -3   2    7.66    1.47
  -8  -3   2    6.82    0.65
   8   3  -2    7.60    1.45
  -8   3   2    9.27    1.68
  -8   3   2    4.32    1.20
  -7  -3   2   43.99    3.46
   7  -3  -2   48.15    3.11
  -7  -3   2   45.63    2.91
  -7   3   2   45.76    3.60
   7   3  -2   47.75    3.56
  -7   3   2   47.58    3.43
   6  -3  -2    1.37    0.55
  -6  -3   2    2.41    0.43
  -6  -3   2    1.21    0.79
  -6   3   2    2.37    0.81
   6   3  -2    3.90    0.99
  -6   3   2    3.00    0.98
  -5  -3   2    3.81    0.53
  -5  -3   2    3.17    0.87
   5  -3  -2    4.51    0.70
   5   3  -2    2.59    0.83
  -5   3   2    2.14    0.81
  -5   3   2    3.73    0.77
  -4  -3   2   22.72    1.85
   4  -3  -2   25.82    1.74
  -4  -3   2   22.99    1.62
  -4   3   2   23.40    2.05
   4   3  -2   23.21    2.01
  -4   3   2   21.61    1.79
  -3  -3   2    1.49    0.42
   3  -3  -2    0.78    0.45
  -3  -3   2    2.24    0.58
  -3   3   2    2.05    0.49
  -3   3   2    1.02    0.64
   3   3  -2    1.72    0.67
  -2  -3   2   40.65    2.57
  -2  -3   2   39.02    2.53
   2  -3  -2   40.40    2.57
  -2   3   2   35.50    2.46
   2   3  -2   37.11    2.81
  -2   3   2   38.11    2.79
   1  -3  -2    1.01    0.21
  -1  -3   2    0.91    0.40
   1  -3  -2    0.55    0.41
  -1   3   2    1.01    0.22
   1   3  -2    1.58    0.50
  -1   3   2    0.67    0.57
   1   3  -2    1.06    0.58
   0  -3   2    0.02    0.29
   0  -3  -2   -0.86    0.39
   0   3   2   -0.10    0.14
   0   3   2   -0.12    0.14
   0   3  -2    1.22    0.50
   0   3   2    0.56    0.58
   0   3  -2   -0.47    0.47
   1  -3   2   42.33    2.68
  -1  -3  -2   39.10    2.73
  -1  -3  -2   43.34    2.62
  -1   3  -2   39.29    2.77
  -1   3  -2   41.43    2.95
   1   3   2   43.00    2.98
  -2  -3  -2   14.67    1.12
  -2  -3  -2   13.26    1.12
  -2   3  -2   14.89    1.33
  -2   3  -2   13.28    1.09
   2   3   2   14.65    1.42
  -2   3  -2   16.08    1.34
  -3  -3  -2   -0.06    0.34
  -3  -3  -2    0.54    0.45
  -3   3  -2    0.51    0.49
   3   3   2   -0.04    0.57
  -3   3  -2   -0.04    0.49
  -3   3  -2    0.49    0.38
  -4  -3  -2   25.95    1.90
  -4  -3  -2   23.40    1.67
  -4   3  -2   23.91    1.87
  -4   3  -2   23.44    1.84
  -4   3  -2   23.49    2.02
   4   3   2   21.96    1.95
  -5  -3  -2    1.17    0.40
  -5  -3  -2    0.40    0.64
  -5   3  -2    0.67    0.51
   5   3   2   -0.33    0.55
  -5   3  -2   -0.25    0.52
  -5   3  -2    0.74    0.61
  -6  -3  -2    5.92    1.12
  -6  -3  -2    3.93    0.58
  -6   3  -2    3.87    0.90
   6   3   2    1.58    0.76
  -6   3  -2    2.34    0.70
  -6   3  -2    2.19    0.88
  -7  -3  -2    3.97    1.08
  -7  -3  -2    2.61    0.52
  -7   3  -2    1.73    0.96
  -7   3  -2    2.11    0.71
  -7   3  -2    1.94    0.88
   7   3   2    2.42    0.88
  -8  -3  -2    0.15    0.36
  -8  -3  -2   -0.52    0.67
   8   3   2   -0.96    0.67
  -8   3  -2    0.08    0.66
  -8   3  -2   -0.69    0.45
  -8   3  -2    0.00    0.67
  -9  -3  -2    2.12    0.48
   9  -3   2    0.56    0.76
  -9  -3  -2    1.51    1.09
   9   3   2    0.70    0.87
  -9   3  -2   -0.31    0.90
  -9   3  -2    1.14    0.66
  10  -3   2    1.26    0.91
 -10  -3  -2    1.17    1.18
 -10  -3  -2    1.17    0.43
 -10   3  -2    1.68    0.67
  10   3   2    1.19    0.91
 -10   3  -2    0.68    0.93
 -11  -3  -2    2.45    1.22
  11  -3   2    1.01    0.94
 -11  -3  -2    1.34    0.47
  11   3   2    2.95    1.25
 -11   3  -2    0.73    0.60
 -11   3  -2    0.91    0.99
 -12  -3  -2    4.88    1.60
  12  -3   2    5.06    1.40
 -12   3  -2    2.09    0.80
  12   3   2    3.39    1.37
 -12   3  -2    2.15    1.40
  13  -3   2    2.29    1.27
 -13  -3  -2    0.10    1.24
 -13   3  -2    2.11    1.16
  13   3   2    3.30    1.48
 -14  -3  -2    2.96    1.48
  14  -3   2    1.10    1.16
  14   3   2    1.34    1.21
 -14   3  -2    1.15    0.92
  15  -3   2    0.81    1.16
 -15  -3  -2   -0.46    1.14
  15   3   2    2.43    1.26
 -15   3  -2    0.28    0.88
  16  -3   2    0.78    0.92
 -16  -3  -2   -0.32    1.22
  16   3   2   -0.96    1.00
 -16   3  -2    0.55    0.83
 -17  -3  -2    1.94    1.36
  17  -3   2   -0.08    1.09
 -17   3  -2    0.84    1.15
  17   3   2   -0.90    1.09
 -18  -3  -2   -0.87    1.13
  18  -3   2    0.93    1.34
  18   3   2    1.24    1.30
 -18   3  -2    0.35    1.13
  19  -3   2    0.68    1.13
 -19  -3  -2    0.63    1.06
  19   3   2   -0.51    1.33
 -19   3  -2    0.00    1.14
 -19  -4   2   -1.14    1.14
  19  -4  -2    1.97    1.51
 -19   4   2    0.40    1.09
  19   4  -2    3.24    1.78
  18  -4  -2    1.31    1.38
 -18  -4   2    0.89    1.39
 -18   4   2    0.74    1.18
  18   4  -2    1.18    1.45
 -17  -4   2    0.96    1.41
  17  -4  -2    2.05    1.36
 -17   4   2   -0.37    1.00
  17   4  -2    1.04    1.26
  16  -4  -2   -0.45    0.97
 -16  -4   2    0.18    1.39
  16   4  -2    1.00    1.23
 -16   4   2    0.17    0.71
  15  -4  -2    0.69    0.99
 -15  -4   2    1.29    1.34
  15   4  -2    1.80    1.40
 -15   4   2    0.19    0.69
  14  -4  -2   -0.83    1.01
 -14  -4   2    0.17    1.07
  14   4  -2   -1.32    1.17
 -14   4   2    0.52    0.87
 -13  -4   2    1.11    1.17
  13  -4  -2    1.49    1.12
 -13   4   2    0.24    0.93
  13   4  -2    1.93    1.23
  12  -4  -2    7.87    1.07
  12  -4  -2   10.16    1.90
 -12  -4   2   10.83    2.00
  12   4  -2    8.80    1.81
 -12   4   2    5.55    1.64
  11  -4  -2    5.31    1.37
 -11  -4   2    6.60    1.62
  11  -4  -2    8.03    1.05
  11   4  -2    7.45    1.73
 -11   4   2    6.78    1.47
 -10  -4   2   -0.19    0.74
  10  -4  -2    1.19    0.52
 -10  -4   2    0.20    0.32
 -10   4   2    0.89    1.06
 -10   4   2   -0.79    0.84
  10   4  -2    1.93    1.08
   9  -4  -2    0.97    0.50
  -9  -4   2    0.30    0.32
  -9  -4   2   -0.38    0.83
   9   4  -2    0.72    0.97
  -9   4   2    1.90    1.13
  -9   4   2   -0.89    0.75
  -8  -4   2    0.63    0.31
   8  -4  -2    1.23    0.51
  -8  -4   2    1.57    0.92
  -8   4   2    0.42    0.72
   8   4  -2    0.76    0.90
  -8   4   2    0.48    0.96
  -7  -4   2   21.56    2.08
  -7  -4   2   20.51    1.58
   7  -4  -2   19.52    1.74
  -7   4   2   24.28    2.32
   7   4  -2   26.11    2.21
  -7   4   2   26.59    2.10
   6  -4  -2   10.82    1.21
  -6  -4   2    9.99    1.39
  -6  -4   2    9.80    1.00
  -6   4   2   10.62    1.32
   6   4  -2    9.46    1.58
  -6   4   2    8.01    1.41
  -5  -4   2    1.12    0.43
   5  -4  -2    0.58    0.55
  -5  -4   2    0.83    0.68
  -5   4   2    2.41    0.90
   5   4  -2    0.60    0.75
  -5   4   2    0.75    0.58
  -4  -4   2   19.31    1.63
   4  -4  -2   17.20    1.60
  -4  -4   2   20.73    1.51
   4   4  -2   21.37    1.87
  -4   4   2   20.55    1.94
  -4   4   2   17.50    1.53
  -3  -4   2    6.08    0.83
   3  -4  -2    5.15    0.86
  -3  -4   2    5.79    0.79
  -3   4   2    3.17    0.86
  -3   4   2    3.92    0.63
   3   4  -2    5.51    1.02
  -2  -4   2   49.05    3.20
   2  -4  -2   47.83    3.23
  -2  -4   2   48.90    3.16
   2   4  -2   48.69    3.50
  -2   4   2   47.70    3.50
  -2   4   2   48.30    3.04
  -1  -4   2    6.84    0.95
   1  -4  -2    7.34    0.96
  -1  -4   2    7.14    0.76
   1   4  -2    9.66    1.21
  -1   4   2    8.37    1.17
   0  -4  -2  119.81    7.25
   0  -4   2  108.06    7.16
   0   4  -2  122.86    7.76
   0   4  -2  122.81    7.33
   0   4   2  117.35    7.78
  -1  -4  -2   35.69    2.52
   1  -4   2   39.03    2.42
  -1  -4  -2   35.71    2.33
  -1   4  -2   35.69    2.64
  -1   4  -2   37.77    2.79
   1   4   2   39.98    2.85
  -2  -4  -2   36.68    2.39
  -2  -4  -2   37.56    2.51
  -2   4  -2   36.98    2.38
   2   4   2   33.92    2.75
  -2   4  -2   35.49    2.60
  -2   4  -2   36.70    2.76
  -3  -4  -2    5.45    0.77
  -3  -4  -2    5.67    0.80
  -3   4  -2    4.05    0.93
   3   4   2    5.87    1.13
  -3   4  -2    5.11    0.98
  -3   4  -2    5.55    0.74
  -4  -4  -2    0.36    0.44
  -4  -4  -2    0.98    0.58
  -4   4  -2    0.96    0.65
  -4   4  -2    1.28    0.71
  -4   4  -2    0.52    0.47
   4   4   2    0.83    0.81
  -5  -4  -2   29.34    2.22
  -5  -4  -2   27.88    1.94
   5   4   2   26.01    2.32
  -5   4  -2   27.10    2.12
  -5   4  -2   26.66    2.14
  -5   4  -2   23.52    2.34
  -6  -4  -2    9.48    1.32
  -6  -4  -2    5.10    0.76
  -6   4  -2    5.45    1.19
  -6   4  -2    7.60    1.16
  -6   4  -2    6.10    1.01
   6   4   2    4.73    1.21
  -7  -4  -2    0.43    0.42
  -7  -4  -2   -0.62    0.80
  -7   4  -2   -0.96    0.79
  -7   4  -2   -0.39    0.60
   7   4   2    0.45    0.92
  -7   4  -2    0.65    0.72
  -8  -4  -2    2.01    0.55
  -8  -4  -2    0.73    0.91
  -8   4  -2    3.79    1.15
  -8   4  -2    3.40    0.83
   8   4   2    1.05    0.95
  -8   4  -2    2.45    0.93
  -9  -4  -2   11.36    1.06
  -9  -4  -2    9.70    1.68
   9   4   2   12.72    1.90
  -9   4  -2   11.88    1.87
  -9   4  -2   11.57    1.74
  -9   4  -2   11.73    1.48
 -10  -4  -2   20.55    2.44
 -10  -4  -2   13.97    1.26
  10  -4   2   17.76    2.21
  10   4   2   13.07    2.07
 -10   4  -2   14.13    2.07
 -10   4  -2   15.71    1.78
 -11  -4  -2   -1.14    1.02
  11  -4   2    0.15    0.87
 -11  -4  -2   -0.59    0.36
 -11   4  -2    1.16    1.01
 -11   4  -2   -0.63    0.58
  11   4   2   -0.75    0.96
  12  -4   2    4.57    1.35
  12   4   2    4.84    1.64
 -12   4  -2    3.89    1.28
 -13  -4  -2    0.40    1.20
  13  -4   2   -0.36    0.83
  13   4   2   -0.85    1.25
 -13   4  -2    0.38    0.84
  14  -4   2    0.87    1.16
 -14  -4  -2   -2.06    0.85
  14   4   2    0.87    1.10
 -14   4  -2    2.37    1.03
 -15  -4  -2   -0.62    1.10
  15  -4   2    0.70    1.06
  15   4   2   -0.83    1.05
 -15   4  -2   -0.58    0.58
 -16  -4  -2    2.81    1.51
  16  -4   2   -0.15    0.79
  16   4   2   -0.79    1.04
 -16   4  -2   -0.08    0.53
  17  -4   2    0.90    1.36
 -17  -4  -2   -0.13    1.15
  17   4   2    0.21    1.30
 -17   4  -2   -0.08    0.92
 -18  -4  -2   -0.85    1.10
  18  -4   2    1.37    1.26
  18   4   2   -0.66    1.30
 -18   4  -2    0.01    1.02
  19  -4   2    2.47    1.51
 -19  -4  -2    1.78    1.12
 -19   4  -2   -0.80    1.10
  19   4   2    1.36    1.68
  19  -5  -2    1.56    1.44
 -19  -5   2    1.71    1.37
 -19   5   2   -0.29    0.94
  19   5  -2    0.63    1.58
 -18  -5   2    0.01    1.12
  18  -5  -2    0.64    1.20
 -18   5   2    0.55    1.20
  18   5  -2    0.14    1.51
  17  -5  -2   -0.61    1.04
 -17  -5   2   -0.77    1.14
  17   5  -2   -0.13    1.32
 -17   5   2   -0.72    0.88
  16  -5  -2    0.37    0.83
 -16  -5   2    0.29    1.17
 -16   5   2   -0.03    0.61
  16   5  -2   -1.42    0.92
  15  -5  -2    0.45    1.01
 -15  -5   2    0.19    1.13
 -15   5   2    0.16    0.75
  15   5  -2    0.10    1.30
  14  -5  -2    3.52    1.35
 -14  -5   2    2.69    1.34
 -14   5   2    1.04    0.83
  14   5  -2    0.15    1.31
  13  -5  -2    2.58    1.35
 -13  -5   2    2.29    1.25
  13   5  -2    0.10    1.26
 -13   5   2   -1.26    0.67
 -12  -5   2   -0.76    1.01
  12  -5  -2   -0.42    0.50
  12  -5  -2    0.88    1.02
  12   5  -2   -0.71    1.16
 -12   5   2   -0.72    0.86
  11  -5  -2    8.25    1.16
 -11  -5   2    7.37    0.89
 -11  -5   2    7.93    1.71
  11   5  -2   10.95    2.02
 -11   5   2    5.73    1.64
 -11   5   2    7.64    1.57
 -10  -5   2   12.51    1.14
  10  -5  -2   14.42    1.59
 -10  -5   2   14.85    2.01
 -10   5   2   13.63    1.92
  10   5  -2   16.65    2.26
 -10   5   2   11.74    2.19
  -9  -5   2    1.95    0.51
   9  -5  -2    2.01    0.69
  -9  -5   2    3.23    1.10
   9   5  -2    2.94    1.15
  -9   5   2    0.64    0.88
  -9   5   2    2.58    1.23
   8  -5  -2   -0.15    0.52
  -8  -5   2    0.70    0.81
  -8  -5   2    0.45    0.40
  -8   5   2    0.46    0.75
   8   5  -2    0.16    0.79
  -8   5   2    0.97    0.91
   7  -5  -2    0.11    0.52
  -7  -5   2   -0.45    0.72
  -7  -5   2    0.90    0.45
  -7   5   2    1.53    1.08
   7   5  -2    0.55    0.97
  -7   5   2    2.00    0.78
   6  -5  -2    3.46    0.84
  -6  -5   2    3.69    0.68
  -6  -5   2    3.55    0.94
   6   5  -2    2.86    1.10
  -6   5   2    2.46    1.06
  -6   5   2    2.36    0.79
  -5  -5   2    0.05    0.44
  -5  -5   2   -0.64    0.58
   5  -5  -2   -0.88    0.51
   5   5  -2    0.42    0.83
  -5   5   2   -0.24    0.52
  -5   5   2   -0.05    0.86
   4  -5  -2    1.68    0.63
  -4  -5   2    2.45    0.63
  -4  -5   2    2.23    0.69
   4   5  -2    2.81    1.02
  -4   5   2    1.39    0.51
  -4   5   2    1.18    0.92
   3  -5  -2   -0.64    0.52
  -3  -5   2   -0.16    0.44
  -3  -5   2    0.93    0.50
   3   5  -2    2.86    0.94
  -3   5   2    0.22    0.77
  -3   5   2    0.30    0.35
  -2  -5   2   46.50    2.93
  -2  -5   2   44.77    3.05
   2  -5  -2   40.67    3.05
  -2   5   2   43.74    2.74
   2   5  -2   44.26    3.35
  -2   5   2   45.02    3.42
   1  -5  -2   48.01    3.13
  -1  -5   2   40.49    2.82
  -1  -5   2   43.79    3.03
  -1   5   2   45.16    3.38
   1   5  -2   46.22    3.37
   0  -5   2   27.42    2.11
   0  -5  -2   25.37    2.08
   0  -5   2   26.78    1.82
   0   5  -2   26.99    2.36
   0   5   2   31.03    2.40
   1  -5   2    9.12    1.17
   1  -5   2    8.86    0.82
  -1  -5  -2   12.44    1.27
  -1  -5  -2    8.84    0.70
   1   5   2   12.58    1.56
  -1   5  -2   10.74    1.45
  -2  -5  -2   42.06    2.69
  -2  -5  -2   42.95    2.90
   2  -5   2   41.89    2.75
  -2   5  -2   37.48    3.00
   2   5   2   42.26    3.27
  -2   5  -2   42.03    3.18
  -3  -5  -2    1.00    0.53
  -3  -5  -2    0.03    0.41
  -3   5  -2    1.31    0.80
  -3   5  -2    0.00    0.36
  -3   5  -2    0.67    0.68
   3   5   2    1.04    0.81
  -4  -5  -2   13.06    1.40
  -4  -5  -2   15.97    1.37
   4   5   2   18.28    2.03
  -4   5  -2   13.43    1.61
  -4   5  -2   13.58    1.28
  -4   5  -2   13.37    1.72
  -5  -5  -2    3.35    0.68
  -5  -5  -2    3.95    0.86
  -5   5  -2    3.39    0.98
   5   5   2    4.88    1.29
  -5   5  -2    4.30    1.12
  -5   5  -2    3.60    0.76
  -6  -5  -2    0.72    0.76
  -6  -5  -2   -0.21    0.45
  -6   5  -2    0.02    0.68
  -6   5  -2    0.13    0.83
   6   5   2    0.03    0.78
  -6   5  -2    0.01    0.58
  -7  -5  -2    0.00    0.77
  -7  -5  -2    2.25    0.60
  -7   5  -2    2.27    0.84
  -7   5  -2    2.19    0.99
  -7   5  -2    1.91    0.79
   7   5   2    0.69    0.94
  -8  -5  -2    0.26    0.83
  -8  -5  -2    0.92    0.47
   8   5   2    1.52    0.97
  -8   5  -2   -0.49    0.99
  -8   5  -2    0.91    0.76
  -8   5  -2    0.08    0.66
  -9  -5  -2    2.45    1.07
  -9  -5  -2    1.30    0.54
  -9   5  -2    0.50    0.90
  -9   5  -2    1.17    1.25
  -9   5  -2    1.49    0.83
   9   5   2    1.95    1.05
 -10  -5  -2    4.81    0.80
 -10  -5  -2    2.33    1.22
  10   5   2    2.67    1.32
 -10   5  -2    2.80    1.11
 -10   5  -2    6.92    1.68
 -11  -5  -2    1.94    1.23
 -11  -5  -2   -0.36    0.42
  11  -5   2    0.69    0.63
  11   5   2   -0.19    1.08
 -11   5  -2    1.68    1.14
  12  -5   2    0.41    0.61
  12  -5   2   -0.29    0.92
 -12  -5  -2    1.06    1.21
 -12   5  -2   -0.42    0.79
  12   5   2    0.50    1.22
  13  -5   2   -0.72    0.89
 -13  -5  -2   -1.65    1.02
 -13   5  -2    1.04    0.86
  13   5   2   -0.15    1.27
  14  -5   2   -0.28    0.94
 -14  -5  -2    0.95    1.25
  14   5   2    0.69    1.35
 -14   5  -2   -0.74    0.71
  15  -5   2   -0.21    0.95
 -15  -5  -2    0.97    1.17
 -15   5  -2   -0.16    0.61
  15   5   2   -0.16    1.04
 -16  -5  -2    0.39    1.29
  16  -5   2    0.36    0.89
  16   5   2    0.24    1.14
 -16   5  -2    0.27    1.09
 -17  -5  -2    2.29    1.59
  17  -5   2    1.34    1.31
  17   5   2    3.04    1.67
 -17   5  -2    1.41    1.24
  18  -5   2    1.32    1.35
 -18  -5  -2   -0.95    1.13
  18   5   2   -0.75    1.40
 -18   5  -2   -1.62    0.62
 -19  -5  -2   -0.51    1.15
  19  -5   2    1.21    1.44
 -19   5  -2   -1.77    0.91
  19   5   2   -2.19    1.26
 -19  -6   2    2.48    1.53
  19  -6  -2    0.70    1.40
  19   6  -2    1.74    1.84
 -19   6   2   -0.87    0.98
 -18  -6   2    1.56    1.54
  18  -6  -2    4.52    1.71
 -18   6   2   -0.60    0.99
  18   6  -2    2.30    1.64
  17  -6  -2    3.36    1.45
 -17  -6   2    1.62    1.44
 -17   6   2   -0.38    1.01
  17   6  -2   -2.03    1.07
 -16  -6   2    2.57    1.52
  16  -6  -2    0.14    1.12
 -16   6   2    0.42    0.69
  16   6  -2    0.53    1.07
  15  -6  -2    2.62    1.14
 -15  -6   2    3.26    1.57
 -15   6   2    1.32    0.91
  15   6  -2    0.27    1.03
  14  -6  -2    0.10    0.82
 -14  -6   2    0.74    1.23
  14   6  -2    0.90    1.22
 -14   6   2   -0.10    0.75
  13  -6  -2   -0.15    0.97
 -13  -6   2   -1.35    1.07
 -13   6   2    2.61    1.08
  13   6  -2   -0.57    1.25
  12  -6  -2    1.29    0.68
 -12  -6   2   -0.42    1.05
  12   6  -2    0.48    1.08
 -12   6   2   -0.11    0.88
 -12   6   2   -0.65    1.09
  11  -6  -2    9.55    1.30
 -11  -6   2    7.34    0.98
 -11  -6   2    6.02    1.52
  11   6  -2    6.70    1.82
 -11   6   2    7.14    2.02
 -11   6   2    6.06    1.43
 -10  -6   2    0.67    0.95
 -10  -6   2    1.75    0.56
 -10   6   2    0.65    1.20
 -10   6   2    2.53    1.05
  10   6  -2    3.18    1.19
   9  -6  -2    7.10    1.19
  -9  -6   2    4.56    1.24
  -9  -6   2    4.73    0.85
   9   6  -2    6.37    1.65
  -9   6   2    4.49    1.23
  -9   6   2    5.85    1.58
   8  -6  -2   13.75    1.64
  -8  -6   2   10.55    1.68
  -8  -6   2   14.17    1.24
  -8   6   2   12.31    2.05
  -8   6   2   12.41    1.67
   8   6  -2   11.80    1.93
  -7  -6   2    0.80    0.83
   7  -6  -2    0.69    0.65
  -7  -6   2    0.24    0.44
  -7   6   2    0.83    0.68
  -7   6   2    0.38    0.99
   7   6  -2    0.10    0.87
  -6  -6   2    3.49    0.71
   6  -6  -2    2.33    0.83
  -6  -6   2    5.29    1.04
   6   6  -2    4.09    1.21
  -6   6   2    4.71    0.88
  -6   6   2    4.61    1.38
   5  -6  -2    5.58    1.10
  -5  -6   2    9.80    1.26
  -5  -6   2    7.86    1.07
  -5   6   2    4.90    1.36
   5   6  -2   11.28    1.75
  -5   6   2    7.70    1.01
   4  -6  -2    2.74    0.92
  -4  -6   2    2.95    0.75
  -4  -6   2    2.43    0.71
   4   6  -2    4.91    1.28
  -4   6   2    3.39    0.64
  -4   6   2    4.50    1.14
  -3  -6   2    0.98    0.52
   3  -6  -2   -0.27    0.55
  -3  -6   2    1.13    0.61
  -3   6   2   -0.23    0.78
   3   6  -2    0.30    0.84
  -3   6   2    1.09    0.33
  -2  -6   2   -0.51    0.49
   2  -6  -2   -1.41    0.57
  -2  -6   2    0.30    0.43
  -2   6   2    1.61    0.98
   2   6  -2    1.63    0.88
   1  -6  -2   14.59    1.61
  -1  -6   2   13.53    1.09
  -1  -6   2   16.13    1.67
  -1   6   2   13.97    1.83
   1   6  -2   13.36    1.78
   0  -6   2    0.06    0.59
   0  -6  -2   -0.44    0.59
   0  -6   2    1.30    0.39
   0   6  -2    0.21    0.79
   0   6   2    0.72    0.84
  -1  -6  -2    2.06    0.71
   1  -6   2    3.11    0.49
  -1  -6  -2    3.02    0.34
   1  -6   2    1.43    0.67
  -1   6  -2    2.68    1.01
   1   6   2    2.44    1.06
   2  -6   2   -0.31    0.32
  -2  -6  -2    0.11    0.31
  -2  -6  -2   -0.12    0.54
   2  -6   2   -0.84    0.51
  -2   6  -2    0.55    0.83
   2   6   2    0.16    0.86
  -3  -6  -2    4.34    0.72
   3  -6   2    3.82    1.02
  -3  -6  -2    4.40    0.87
  -3   6  -2    6.41    1.27
   3   6   2    5.57    1.19
  -4  -6  -2    1.55    0.55
  -4  -6  -2    0.41    0.50
   4  -6   2    0.17    0.56
   4   6   2    0.32    0.79
  -4   6  -2   -0.06    0.75
  -4   6  -2    1.11    0.46
  -5  -6  -2   15.02    1.42
  -5  -6  -2   14.32    1.58
   5   6   2   16.33    2.17
  -5   6  -2   15.54    2.08
  -5   6  -2   10.32    1.64
  -5   6  -2   14.06    1.35
  -6  -6  -2    0.14    0.67
  -6  -6  -2    0.01    0.50
  -6   6  -2    0.07    0.62
  -6   6  -2    0.47    0.89
  -6   6  -2   -0.01    0.52
   6   6   2    0.64    0.89
  -7  -6  -2   13.43    1.79
  -7  -6  -2   15.16    1.58
   7   6   2   16.27    2.29
  -7   6  -2   15.96    1.79
  -7   6  -2   14.87    2.22
   8  -6   2   -0.05    0.53
  -8  -6  -2    0.42    0.50
  -8  -6  -2   -0.42    0.69
  -8   6  -2   -0.73    0.98
   8   6   2    0.61    1.13
  -8   6  -2    0.32    0.75
  -9  -6  -2   -0.22    0.43
   9  -6   2    0.44    0.65
  -9  -6  -2    0.18    0.86
   9   6   2    0.75    1.19
  -9   6  -2    0.26    1.10
  -9   6  -2    0.28    0.85
 -10  -6  -2   -1.62    0.82
  10  -6   2    0.53    0.66
 -10  -6  -2    0.02    0.53
  10   6   2    1.66    1.35
 -10   6  -2    1.32    0.99
 -10   6  -2    1.60    1.32
 -11  -6  -2    8.82    1.72
  11  -6   2   10.08    1.46
 -11  -6  -2    5.37    0.97
 -11   6  -2    7.04    1.97
  11   6   2    7.86    1.95
 -11   6  -2    6.24    1.44
  12  -6   2   -0.41    0.58
 -12  -6  -2    1.49    1.10
  12   6   2    1.35    1.42
 -12   6  -2   -0.99    0.75
 -13  -6  -2    1.12    1.07
  13  -6   2   -0.20    0.93
  13  -6   2    0.91    0.76
 -13   6  -2    0.15    0.85
  13   6   2    1.05    1.37
  14  -6   2    0.09    0.96
 -14  -6  -2   -0.40    0.89
 -14   6  -2   -0.93    0.62
  14   6   2    1.65    1.29
  15  -6   2   -0.92    0.66
 -15  -6  -2    1.88    1.19
 -15   6  -2    0.43    0.67
  15   6   2    0.73    1.09
  16  -6   2    1.19    1.18
 -16  -6  -2   -0.32    1.19
 -16   6  -2    1.89    1.12
  16   6   2    1.22    1.49
 -17  -6  -2    0.47    1.31
  17  -6   2    1.60    1.24
 -17   6  -2    0.26    1.14
  17   6   2    0.88    1.47
  18  -6   2   -0.02    1.17
 -18  -6  -2    2.34    1.58
  18   6   2    0.29    1.60
 -18   6  -2    4.16    1.50
 -18  -7   2   -0.60    1.21
  18  -7  -2    1.78    1.36
 -18   7   2   -0.07    0.95
  17  -7  -2    2.11    1.36
 -17  -7   2   -1.02    1.10
 -17   7   2    0.92    1.13
  17   7  -2    0.73    1.56
 -16  -7   2    0.59    1.19
  16  -7  -2    3.11    1.47
 -16   7   2   -0.65    0.34
  16   7  -2    1.11    1.12
 -15  -7   2    2.24    1.30
  15  -7  -2    0.23    0.86
 -15   7   2    0.52    0.69
  15   7  -2    0.40    1.14
 -14  -7   2    1.04    1.19
  14  -7  -2    0.96    1.01
 -14   7   2   -0.37    0.66
  14   7  -2   -0.71    1.24
  13  -7  -2   14.46    1.82
 -13  -7   2   10.37    2.03
 -13   7   2   15.02    2.79
  13   7  -2   12.01    2.30
 -13   7   2   10.95    1.81
  12  -7  -2   -0.41    0.58
 -12  -7   2    0.02    1.04
  12   7  -2   -0.31    1.14
 -12   7   2    0.25    0.86
 -12   7   2    0.47    1.44
 -11  -7   2   15.11    1.52
 -11  -7   2   11.98    2.02
  11  -7  -2   12.23    1.72
 -11   7   2   15.06    2.05
 -11   7   2   10.89    2.47
  11   7  -2   11.87    2.42
 -10  -7   2    0.82    0.54
  10  -7  -2   -0.59    0.59
 -10  -7   2    0.75    1.02
 -10   7   2    1.99    1.00
  10   7  -2    0.75    1.24
 -10   7   2    1.40    1.48
   9  -7  -2   15.04    1.83
  -9  -7   2   14.35    1.53
  -9  -7   2   11.45    1.80
  -9   7   2   15.43    1.93
  -9   7   2   13.08    2.39
   9   7  -2   13.50    2.41
  -8  -7   2    1.14    0.89
   8  -7  -2   -0.31    0.62
  -8  -7   2    0.85    0.57
   8   7  -2    0.28    1.03
  -8   7   2    0.50    0.76
  -8   7   2    2.37    1.39
   7  -7  -2    3.61    0.94
  -7  -7   2    1.59    0.61
  -7  -7   2    1.97    0.90
  -7   7   2    3.63    0.84
  -7   7   2    1.31    1.27
   7   7  -2    3.34    1.25
  -6  -7   2    5.34    1.10
   6  -7  -2    2.43    0.90
  -6  -7   2    1.77    0.65
  -6   7   2    2.20    1.22
  -6   7   2    2.80    0.72
   6   7  -2    1.57    1.29
  -5  -7   2   20.35    1.81
  -5  -7   2   21.83    1.85
   5  -7  -2   22.17    1.97
  -5   7   2   23.67    2.80
  -5   7   2   20.94    1.65
   5   7  -2   22.64    2.74
   4  -7  -2    7.59    1.29
  -4  -7   2    7.36    1.02
  -4  -7   2    6.61    1.10
   4   7  -2    5.26    1.33
  -4   7   2    7.08    0.79
  -4   7   2    6.98    1.58
  -3  -7   2    4.75    0.79
  -3  -7   2    4.84    0.96
   3  -7  -2    3.48    0.93
   3   7  -2    3.83    1.35
  -3   7   2    5.17    1.42
  -2  -7   2    6.05    1.12
  -2  -7   2    7.54    0.86
   2  -7  -2    6.53    1.25
  -2   7   2    6.05    1.44
   2   7  -2    7.24    1.48
  -1  -7   2   18.25    1.36
  -1  -7   2   19.35    1.80
   1  -7  -2   18.23    1.75
   1   7  -2   19.29    2.21
  -1   7   2   18.86    2.24
   0  -7  -2    4.50    1.02
   0  -7   2    5.00    1.10
   0   7   2    7.68    1.55
   0   7  -2    3.91    1.23
  -1  -7  -2    2.23    0.75
   1  -7   2    3.32    0.50
   1  -7   2    3.12    0.85
   1   7   2    2.66    1.12
  -1   7  -2    4.30    1.27
  -2  -7  -2    4.64    0.56
   2  -7   2    4.34    1.05
   2  -7   2    4.47    0.64
  -2  -7  -2    2.65    0.79
  -2   7  -2    4.80    1.31
   2   7   2    5.06    1.36
   3  -7   2    3.88    1.06
  -3  -7  -2    1.49    0.48
   3  -7   2    1.50    0.49
  -3  -7  -2    1.17    0.74
  -3   7  -2    3.35    1.22
   3   7   2    3.06    1.19
   4  -7   2    0.00    0.59
  -4  -7  -2   -0.08    0.45
  -4  -7  -2    0.10    0.48
  -4   7  -2    0.71    0.91
   4   7   2    0.51    0.86
  -5  -7  -2   34.69    2.56
  -5  -7  -2   35.48    2.61
   5  -7   2   32.47    2.75
  -5   7  -2   33.08    3.03
   5   7   2   37.68    3.24
  -5   7  -2   34.27    2.49
  -6  -7  -2    3.60    0.86
  -6  -7  -2    4.19    0.94
   6  -7   2    1.87    0.84
  -6   7  -2    2.17    1.17
  -6   7  -2    2.92    0.80
   6   7   2    2.72    1.34
  -7  -7  -2   -0.10    0.69
   7  -7   2    0.04    0.65
  -7  -7  -2   -0.31    0.50
  -7   7  -2    0.45    0.70
   7   7   2   -1.04    1.01
  -7   7  -2   -0.97    1.01
  -8  -7  -2   -0.08    0.79
  -8  -7  -2    0.40    0.54
   8  -7   2    0.29    0.62
  -8   7  -2    0.46    1.12
  -8   7  -2    0.17    0.73
   8   7   2    1.24    1.17
   9  -7   2    1.06    0.83
  -9  -7  -2    1.02    0.95
  -9  -7  -2    0.14    0.53
   9   7   2    0.82    1.30
  -9   7  -2   -1.31    1.13
  -9   7  -2   -0.14    0.81
 -10  -7  -2    2.32    0.74
 -10  -7  -2    0.87    1.07
  10  -7   2    1.71    0.86
 -10   7  -2    2.36    1.45
 -10   7  -2    3.46    1.17
  10   7   2    1.40    1.31
 -11  -7  -2    0.56    0.64
  11  -7   2    0.37    0.69
 -11  -7  -2   -0.26    0.94
  11   7   2   -1.05    1.30
 -11   7  -2    0.15    0.97
 -11   7  -2    3.95    1.59
  12  -7   2    2.89    1.00
 -12  -7  -2    1.65    1.17
  12   7   2    2.97    1.66
 -12   7  -2    3.82    1.74
 -12   7  -2    4.63    1.27
  13  -7   2    1.73    0.87
 -13  -7  -2    0.59    0.95
  13  -7   2    1.04    0.92
 -13   7  -2    0.00    0.77
  13   7   2    0.14    1.24
 -14  -7  -2    0.45    1.12
  14  -7   2    1.40    1.06
  14   7   2    0.84    1.31
 -14   7  -2    0.50    0.83
 -15  -7  -2   -0.12    1.04
  15  -7   2    0.48    0.84
  15   7   2    1.42    1.21
 -15   7  -2    0.25    0.69
  16  -7   2   -0.20    1.05
 -16  -7  -2    0.64    1.18
 -16   7  -2    0.58    1.04
  16   7   2    0.93    1.53
 -17  -7  -2    1.30    1.44
  17  -7   2    1.17    1.19
  17   7   2    1.11    1.69
 -17   7  -2    1.31    1.17
  18  -7   2   -0.29    1.33
 -18  -7  -2   -1.14    1.05
 -18   7  -2    1.75    1.32
  18   7   2   -1.58    1.43
 -18  -8   2    0.78    1.48
  18  -8  -2    0.46    1.26
  18   8  -2    1.07    1.69
 -18   8   2    1.26    1.20
  17  -8  -2   -0.23    1.09
 -17  -8   2    0.63    1.19
 -17   8   2    0.31    1.03
  17   8  -2    0.03    1.57
 -16  -8   2    0.15    1.00
  16  -8  -2    1.13    1.27
 -16   8   2    0.23    0.58
  16   8  -2    1.64    1.84
 -15  -8   2    0.40    1.15
  15  -8  -2    3.07    1.42
 -15   8   2    1.47    0.81
  15   8  -2    0.65    1.22
 -14  -8   2    0.61    1.11
  14   8  -2    1.50    1.52
 -14   8   2   -0.61    0.67
 -14   8   2   -1.19    1.28
  13  -8  -2    0.12    0.69
 -13  -8   2    1.11    1.07
 -13   8   2    2.54    1.71
  13   8  -2    0.40    1.47
 -13   8   2    0.75    0.92
 -12  -8   2   -0.16    0.97
  12  -8  -2    0.74    0.79
  12   8  -2   -0.75    1.45
 -12   8   2    3.08    1.68
 -12   8   2   -0.51    0.78
 -11  -8   2    4.71    1.34
 -11  -8   2    6.54    1.06
  11  -8  -2    5.95    1.28
  11   8  -2    5.99    2.10
 -11   8   2    6.16    1.39
 -11   8   2    6.75    2.10
 -10  -8   2    0.99    0.61
 -10  -8   2   -1.18    0.78
  10  -8  -2   -0.29    0.73
 -10   8   2    0.26    0.83
  10   8  -2    0.77    1.39
 -10   8   2    1.31    1.33
   9  -8  -2    3.25    1.08
  -9  -8   2    1.86    0.69
  -9  -8   2    1.16    1.01
  -9   8   2    1.52    1.50
   9   8  -2    4.99    1.81
  -9   8   2    4.54    1.12
  -8  -8   2    9.80    1.50
   8  -8  -2    8.07    1.49
  -8  -8   2    8.38    1.27
   8   8  -2    8.49    1.86
  -8   8   2    9.74    1.40
  -8   8   2   10.06    2.16
  -7  -8   2    2.35    0.77
  -7  -8   2    1.78    0.85
   7  -8  -2    0.86    0.79
  -7   8   2   -0.09    1.09
   7   8  -2    1.33    1.41
  -7   8   2    1.03    0.60
  -6  -8   2    8.28    1.29
   6  -8  -2    6.66    1.40
  -6   8   2   12.38    1.26
  -6   8   2   11.55    2.15
   6   8  -2    8.54    1.96
  -5  -8   2    5.45    0.97
  -5  -8   2    3.87    0.91
   5  -8  -2    3.63    1.10
  -5   8   2    3.70    1.48
  -5   8   2    4.72    0.69
   5   8  -2    0.94    1.27
   4  -8  -2    3.68    1.04
  -4  -8   2    5.57    1.10
  -4  -8   2    6.87    0.97
  -4   8   2    5.50    1.46
   4   8  -2    5.71    1.58
   3  -8  -2   -0.35    0.66
  -3  -8   2   -0.32    0.54
  -3  -8   2    0.63    0.48
   3   8  -2    0.42    1.04
  -3   8   2    0.34    0.99
   2  -8  -2   -0.51    0.52
  -2  -8   2   -0.32    0.36
  -2  -8   2    0.69    0.62
  -2   8   2   -0.45    0.81
   2   8  -2   -0.52    0.80
  -1  -8   2    4.44    1.06
   1  -8  -2    4.46    1.10
  -1  -8   2    4.36    0.54
  -1   8   2    2.66    1.18
   1   8  -2    5.21    1.45
   0  -8   2    0.79    0.67
   0  -8  -2    1.89    0.77
   0   8  -2    0.66    1.02
   0   8   2    0.80    1.09
  -1  -8  -2    1.19    0.66
   1  -8   2    1.50    0.75
  -1   8  -2    0.61    0.86
   1   8   2    1.63    1.16
  -2  -8  -2    3.22    0.89
   2  -8   2    3.25    0.98
  -2  -8  -2    3.44    0.44
   2  -8   2    2.53    0.50
  -2   8  -2    1.07    1.05
   2   8   2    1.68    1.17
   3  -8   2    0.80    0.84
   3  -8   2    1.01    0.44
  -3  -8  -2    0.14    0.37
  -3  -8  -2    0.58    0.68
   3   8   2    0.99    1.08
  -3   8  -2    0.54    1.04
  -4  -8  -2   -0.08    0.50
   4  -8   2   -0.14    0.40
   4  -8   2   -0.24    0.59
  -4  -8  -2   -0.35    0.38
  -4   8  -2   -1.35    0.92
   4   8   2    0.94    1.09
  -5  -8  -2    4.82    1.00
   5  -8   2    3.63    1.14
  -5  -8  -2    5.40    0.96
  -5   8  -2    5.84    1.54
   5   8   2    6.82    1.58
  -6  -8  -2    2.78    0.86
   6  -8   2    2.00    0.89
  -6  -8  -2    3.73    0.92
  -6   8  -2    1.71    1.33
  -6   8  -2    4.56    0.84
   6   8   2    5.08    1.51
   7  -8   2    1.50    0.89
  -7  -8  -2    1.37    0.71
  -7  -8  -2    1.59    0.84
   7   8   2    3.83    1.59
  -7   8  -2   -0.05    1.10
  -7   8  -2    2.40    0.81
  -8  -8  -2    4.26    1.06
   8  -8   2    3.51    1.01
  -8  -8  -2    1.67    0.79
  -8   8  -2    1.89    0.92
   8   8   2    1.86    1.38
  -8   8  -2    1.63    1.35
  -9  -8  -2   -1.09    0.75
   9  -8   2    2.77    1.01
  -9  -8  -2    0.16    0.61
  -9   8  -2    0.24    1.27
   9   8   2    1.21    1.49
  -9   8  -2   -0.34    0.76
 -10  -8  -2   -0.22    0.90
 -10  -8  -2    2.01    0.78
  10  -8   2    0.76    0.89
  10   8   2    3.12    1.76
 -10   8  -2    3.40    1.17
 -10   8  -2   -0.17    1.22
  11  -8   2    0.32    0.86
 -11  -8  -2    0.86    0.94
 -11  -8  -2    0.25    0.67
 -11   8  -2    2.59    1.46
  11   8   2    1.61    1.60
 -11   8  -2    1.19    1.01
 -12  -8  -2   -0.74    0.85
  12  -8   2    0.17    0.79
 -12   8  -2   -1.41    1.29
 -12   8  -2    1.16    1.00
  12   8   2   -3.46    1.12
 -13  -8  -2    0.31    1.09
  13  -8   2    0.98    0.81
 -13   8  -2   -1.34    1.30
 -13   8  -2    0.25    0.83
  13   8   2   -1.28    1.10
 -14  -8  -2    0.04    0.99
  14  -8   2   -0.08    0.76
 -14   8  -2    0.77    0.87
  14   8   2   -0.06    1.19
  15  -8   2    0.64    1.12
 -15  -8  -2   -2.37    0.85
 -15   8  -2   -0.13    0.66
  15   8   2   -0.24    1.46
 -16  -8  -2    2.16    1.33
  16  -8   2    0.70    1.11
  16   8   2    0.68    1.71
 -16   8  -2   -1.06    0.93
 -17  -8  -2    1.38    1.38
  17  -8   2    0.79    1.24
 -17   8  -2   -0.53    1.03
  17   8   2    3.54    1.87
  17  -9  -2    1.29    1.18
 -17  -9   2    1.10    1.38
 -17   9   2    0.03    0.69
  17   9  -2   -3.40    1.18
 -16  -9   2   -0.19    0.99
  16  -9  -2    0.21    1.09
  16   9  -2    0.67    1.67
 -16   9   2   -0.27    0.63
 -15  -9   2    1.38    1.16
 -15   9   2   -0.31    0.74
  15   9  -2    0.12    1.33
 -14  -9   2    1.23    1.12
  14   9  -2    0.16    1.45
 -14   9   2    0.70    0.85
 -13  -9   2   -0.27    0.86
  13  -9  -2    0.01    0.72
 -13   9   2    0.20    1.70
  13   9  -2    1.95    1.72
 -13   9   2    0.70    0.94
  12  -9  -2    5.52    1.32
 -12  -9   2    5.30    1.36
 -12   9   2    4.10    1.98
 -12   9   2    3.43    1.20
  12   9  -2    4.86    1.96
 -11  -9   2    3.98    1.22
 -11  -9   2    4.35    0.97
  11  -9  -2    3.80    1.15
 -11   9   2    3.40    1.12
 -11   9   2    1.64    1.58
  11   9  -2    1.36    1.65
  10  -9  -2   -0.79    0.67
 -10  -9   2    1.37    0.66
 -10  -9   2    0.01    0.85
 -10   9   2    0.83    0.80
 -10   9   2   -0.01    1.59
  10   9  -2   -0.86    1.30
  -9  -9   2    2.96    0.91
  -9  -9   2    3.20    1.11
   9  -9  -2    2.99    1.08
   9   9  -2    3.16    1.62
  -9   9   2    3.09    1.60
  -9   9   2    2.46    0.95
  -8  -9   2   18.10    2.02
   8  -9  -2   17.15    2.27
  -8  -9   2   17.74    2.06
  -8   9   2   12.80    2.59
  -8   9   2   18.79    1.81
   8   9  -2   23.06    3.20
  -7  -9   2    4.87    1.14
   7  -9  -2    3.38    1.05
  -7  -9   2    5.88    1.08
  -7   9   2    3.69    1.57
  -7   9   2    4.38    0.86
   7   9  -2    3.05    1.40
  -6  -9   2   12.72    1.54
  -6  -9   2   13.19    1.61
   6  -9  -2   12.00    1.79
  -6   9   2   11.52    1.14
   6   9  -2   12.32    2.17
  -6   9   2    9.39    2.07
  -5  -9   2    3.56    0.84
  -5  -9   2    4.53    0.98
   5  -9  -2    3.65    1.23
   5   9  -2    3.94    1.57
  -5   9   2    3.22    1.55
  -4  -9   2    1.26    0.61
  -4  -9   2    1.53    0.75
   4  -9  -2    1.47    0.90
   4   9  -2    2.28    1.19
  -4   9   2    0.69    1.13
   3  -9  -2    2.02    0.91
  -3  -9   2    2.43    0.60
  -3  -9   2    2.61    0.93
   3   9  -2    2.83    1.29
  -3   9   2    2.67    1.29
   2  -9  -2    0.35    0.68
  -2  -9   2    2.14    0.83
  -2  -9   2    0.97    0.41
  -2   9   2    1.92    1.27
   1  -9  -2    0.04    0.80
  -1  -9   2   -0.85    0.52
  -1   9   2    0.80    1.09
   1   9  -2    0.10    1.00
   0  -9  -2    0.76    0.74
   0  -9   2    1.02    0.72
   0   9   2   -0.31    0.92
   0   9  -2    0.71    1.13
   1  -9   2    0.10    0.68
  -1  -9  -2    0.18    0.64
   1   9   2    0.90    1.09
  -1   9  -2    1.19    1.04
   2  -9   2    0.11    0.67
  -2  -9  -2   -0.02    0.56
  -2   9  -2    0.16    1.09
   2   9   2   -1.38    0.94
   3  -9   2    8.07    0.87
   3  -9   2    8.71    1.53
  -3  -9  -2    7.59    1.33
  -3  -9  -2    8.05    0.79
   3   9   2    5.98    1.67
  -3   9  -2    7.06    1.71
  -4  -9  -2   -0.44    0.40
   4  -9   2    0.34    0.76
   4  -9   2    0.42    0.47
  -4  -9  -2   -0.35    0.62
  -4   9  -2    0.37    1.19
   4   9   2   -0.24    0.98
  -5  -9  -2    1.22    0.59
   5  -9   2    0.45    0.74
   5  -9   2    0.29    0.51
  -5  -9  -2   -0.33    0.55
   5   9   2   -0.11    1.18
  -5   9  -2   -1.91    1.11
   6  -9   2    8.41    1.24
  -6  -9  -2    8.48    1.22
  -6  -9  -2    8.29    1.37
   6  -9   2    8.56    1.65
  -6   9  -2    6.74    1.87
   6   9   2    7.30    1.98
   7  -9   2    3.18    1.12
  -7  -9  -2    2.84    0.93
  -7  -9  -2    6.35    1.15
  -7   9  -2    5.43    1.01
  -7   9  -2    3.77    1.60
   7   9   2    5.80    1.87
  -8  -9  -2   -0.73    0.56
  -8  -9  -2    0.88    0.81
   8  -9   2   -0.05    0.82
  -8   9  -2   -0.60    1.09
  -8   9  -2    1.00    0.74
   8   9   2   -1.57    1.26
  -9  -9  -2    2.01    0.97
   9  -9   2    1.33    1.01
  -9  -9  -2    0.43    0.67
  -9   9  -2    1.37    0.87
   9   9   2    0.92    1.52
  -9   9  -2    2.32    1.58
  10  -9   2    1.07    0.91
 -10  -9  -2    1.69    1.03
 -10  -9  -2    1.00    0.73
 -10   9  -2   -0.68    0.72
 -10   9  -2    2.04    1.49
  10   9   2   -0.86    1.47
 -11  -9  -2    1.32    1.01
 -11  -9  -2    0.31    0.67
  11  -9   2    1.26    0.94
 -11   9  -2    4.62    1.71
  11   9   2   -1.38    1.31
 -11   9  -2   -0.36    0.85
 -12  -9  -2   -0.23    0.91
  12  -9   2    0.36    0.82
 -12   9  -2   -0.32    0.79
  12   9   2   -0.23    1.50
 -12   9  -2    0.72    1.54
 -13  -9  -2    0.34    0.98
  13  -9   2   -0.12    0.73
  13   9   2    0.88    1.30
 -13   9  -2    0.80    0.90
 -13   9  -2   -1.58    1.45
 -14  -9  -2    1.67    1.27
 -14   9  -2    3.84    2.07
 -14   9  -2    2.86    1.04
  14   9   2   -0.40    1.32
  15  -9   2    0.34    0.92
 -15  -9  -2    0.17    1.14
 -15   9  -2    0.13    0.78
  15   9   2    1.53    1.78
  16  -9   2   -0.13    1.04
 -16  -9  -2    2.01    1.37
 -16   9  -2    0.26    0.61
  16   9   2   -1.20    1.25
  17  -9   2    2.46    1.40
 -17  -9  -2    1.07    1.38
 -17   9  -2    2.32    1.26
  17   9   2   -2.21    1.38
  16 -10  -2   -1.91    0.84
 -16 -10   2    0.74    1.26
  16  10  -2   -0.67    1.57
 -15 -10   2    0.47    1.04
  15  10  -2   -0.90    1.43
 -15  10   2   -0.39    1.79
 -14 -10   2    0.60    0.93
  14  10  -2    3.88    1.87
 -14  10   2    0.10    1.86
 -13 -10   2    0.04    0.89
  13 -10  -2    0.98    0.85
  13  10  -2    0.22    1.25
 -13  10   2   -2.27    1.50
 -12 -10   2    1.80    1.03
  12 -10  -2    1.19    0.88
  12  10  -2    0.03    1.63
 -12  10   2   -1.36    1.55
 -11 -10   2    1.56    0.77
  11 -10  -2    1.98    1.06
 -11 -10   2    1.46    1.03
 -11  10   2   -0.91    1.26
  11  10  -2    1.64    1.65
 -10 -10   2    0.00    0.86
 -10 -10   2    2.33    0.80
  10 -10  -2    3.08    1.19
 -10  10   2    2.42    1.83
  10  10  -2    2.85    1.77
  -9 -10   2    1.72    0.73
   9 -10  -2    1.22    0.97
  -9 -10   2   -0.14    0.78
   9  10  -2    3.01    1.75
  -9  10   2    4.47    1.91
   8 -10  -2    0.85    0.90
  -8 -10   2   -0.93    0.71
  -8 -10   2    0.88    0.77
   8  10  -2    0.66    1.57
  -8  10   2    1.51    1.56
  -7 -10   2    2.01    0.91
   7 -10  -2    1.12    0.87
  -7 -10   2    0.85    0.78
  -7  10   2    1.17    1.35
   7  10  -2   -0.86    1.13
  -6 -10   2    4.76    1.10
  -6 -10   2    7.18    1.13
   6 -10  -2    4.80    1.32
   6  10  -2    4.11    1.81
  -6  10   2    3.78    1.76
  -5 -10   2    0.53    0.66
   5 -10  -2   -0.07    0.84
  -5 -10   2   -0.41    0.60
  -5  10   2    3.58    1.55
   5  10  -2   -0.16    1.08
   4 -10  -2    2.26    1.10
  -4 -10   2    3.50    1.05
  -4 -10   2    3.15    0.77
   4  10  -2    3.19    1.49
  -4  10   2    4.14    1.64
  -3 -10   2    0.90    0.73
   3 -10  -2    1.41    0.85
  -3  10   2   -1.30    0.99
   3  10  -2    1.63    1.36
  -2 -10   2    0.44    0.66
   2 -10  -2   -1.19    0.73
  -2  10   2   -0.77    1.18
   2  10  -2   -0.34    1.17
   1 -10  -2   -0.22    0.71
  -1 -10   2    0.86    0.84
  -1  10   2    0.82    1.31
   1  10  -2   -0.46    1.17
   0 -10  -2    8.31    1.55
   0 -10   2    8.60    1.56
   0  10  -2    9.36    2.06
   0  10   2    8.76    2.01
  -1 -10  -2    6.22    1.23
   1 -10   2    5.85    1.32
  -1  10  -2    3.65    1.45
   1  10   2    4.83    1.54
   2 -10   2    0.94    0.86
  -2 -10  -2    1.57    0.93
  -2  10  -2    2.17    1.43
   2  10   2    0.22    1.28
   3 -10   2    0.72    0.96
  -3 -10  -2    1.42    0.86
   3  10   2    0.98    1.33
  -3  10  -2    2.60    1.37
   4 -10   2    3.80    1.21
  -4 -10  -2    1.77    0.82
   4  10   2    4.97    1.83
  -4  10  -2    3.08    1.43
  -5 -10  -2    5.01    1.17
  -5 -10  -2   10.94    1.18
   5 -10   2    9.28    1.78
   5  10   2    7.33    2.03
  -5  10  -2    7.36    1.97
  -6 -10  -2    4.98    0.96
   6 -10   2    5.60    1.43
  -6 -10  -2    6.26    1.28
   6  10   2    3.94    1.77
  -6  10  -2    2.49    1.58
  -7 -10  -2   -0.27    0.68
  -7 -10  -2    1.54    0.77
   7 -10   2   -1.06    0.75
   7  10   2    0.04    1.25
  -7  10  -2    1.78    1.53
  -8 -10  -2    2.94    0.96
   8 -10   2    2.28    1.18
   8  10   2    2.57    1.58
  -8  10  -2    2.20    1.75
  -9 -10  -2   -0.55    0.79
   9 -10   2    0.25    0.85
  -9 -10  -2    0.14    0.73
   9  10   2    0.26    1.58
  -9  10  -2   -0.70    0.70
  -9  10  -2    1.19    1.52
 -10 -10  -2   -0.47    0.61
  10 -10   2    1.44    1.09
 -10 -10  -2   -0.57    0.81
 -10  10  -2   -0.11    0.89
 -10  10  -2    1.73    1.65
  10  10   2    1.75    1.70
 -11 -10  -2    0.70    0.77
 -11 -10  -2   -0.56    0.92
  11 -10   2   -0.44    0.83
 -11  10  -2    0.50    1.57
  11  10   2    0.70    1.31
 -11  10  -2    1.57    1.50
 -12 -10  -2   -0.87    0.86
  12 -10   2    0.37    0.90
  12  10   2   -0.08    1.31
 -12  10  -2    0.47    1.62
 -13 -10  -2    1.80    1.26
  13 -10   2    0.54    0.96
 -13  10  -2   -1.71    1.47
 -14 -10  -2    1.60    1.13
 -14  10  -2   -0.04    1.80
  14  10   2   -0.70    1.61
 -15 -10  -2    1.55    1.35
  15 -10   2    3.17    1.37
  15  10   2   -1.35    1.58
 -16 -10  -2    1.28    1.34
  16 -10   2    1.49    1.22
  16  10   2    3.92    1.98
 -15  11   2    0.35    1.88
  15  11  -2   -0.37    1.56
  14  11  -2    0.69    1.73
 -14  11   2    1.34    2.15
  13 -11  -2   -0.21    0.82
 -13  11   2    0.09    1.78
  13  11  -2   -0.26    1.53
  12 -11  -2    1.56    1.03
  12  11  -2    0.00    1.33
 -12  11   2    0.04    1.76
  11 -11  -2    2.29    1.17
 -11 -11   2    0.26    0.89
 -11  11   2    0.67    1.82
  11  11  -2   -0.59    1.42
 -10 -11   2    1.12    0.75
  10 -11  -2    0.97    0.92
 -10  11   2    0.04    1.53
  10  11  -2    2.01    1.80
   9 -11  -2    0.48    0.84
  -9 -11   2    0.64    0.76
  -9  11   2    1.77    1.80
   9  11  -2    2.84    1.81
  -8 -11   2   -0.65    0.67
   8 -11  -2    1.64    1.04
   8  11  -2   -0.57    1.35
  -8  11   2    1.77    1.69
   7 -11  -2    0.85    0.93
  -7 -11   2    2.37    0.99
   7  11  -2    3.93    1.91
  -7  11   2    1.15    1.58
   6 -11  -2   -0.67    0.73
  -6 -11   2    0.33    0.74
   6  11  -2   -0.06    1.40
  -6  11   2   -1.13    1.49
   5 -11  -2    0.97    1.06
  -5 -11   2    1.32    0.86
  -5  11   2    0.18    1.42
   5  11  -2    0.97    1.48
   4 -11  -2    7.59    1.60
  -4 -11   2    6.77    1.32
  -4  11   2    4.36    1.86
   4  11  -2    8.26    2.17
   3 -11  -2    0.75    0.96
  -3 -11   2    1.12    0.85
   3  11  -2    2.66    1.58
  -3  11   2    0.35    1.43
  -2 -11   2   -0.16    0.73
   2 -11  -2    0.30    0.80
   2  11  -2   -1.18    1.05
  -2  11   2   -0.83    1.04
   1 -11  -2    0.95    0.94
  -1 -11   2    1.05    0.81
   1  11  -2   -0.29    1.16
  -1  11   2   -0.43    1.29
   0 -11   2   -0.74    0.70
   0 -11  -2    0.96    0.82
   0  11  -2   -0.17    1.23
   0  11   2    0.94    1.41
   1 -11   2    3.82    1.15
  -1 -11  -2    3.30    1.14
   1  11   2    2.56    1.64
  -1  11  -2    1.68    1.31
  -2 -11  -2    4.87    1.22
   2 -11   2    6.83    1.49
   2  11   2    4.44    1.78
  -2  11  -2    2.39    1.60
  -3 -11  -2    0.83    0.91
   3 -11   2    1.67    1.03
   3  11   2    0.29    1.44
  -3  11  -2    1.03    1.34
   4 -11   2    1.83    1.08
  -4 -11  -2   -0.61    0.60
   4  11   2    0.65    1.37
  -4  11  -2   -1.93    1.14
   5 -11   2    0.61    1.00
  -5 -11  -2    0.84    0.85
   5  11   2    1.09    1.61
  -5  11  -2    1.87    1.53
   6 -11   2    3.98    1.38
  -6 -11  -2    2.63    1.13
  -6  11  -2    2.00    1.66
   6  11   2    5.76    2.11
  -7 -11  -2   -0.74    0.65
   7 -11   2    0.09    0.95
  -7  11  -2   -0.69    1.19
   7  11   2   -1.34    1.21
  -8 -11  -2   -0.26    0.67
   8 -11   2    0.91    0.97
  -8  11  -2    1.52    1.64
   8  11   2   -0.91    1.46
   9 -11   2    2.98    1.14
  -9 -11  -2    1.61    0.92
   9  11   2    0.93    1.69
  -9  11  -2    1.50    1.67
  10 -11   2    2.29    1.10
 -10 -11  -2    0.41    0.75
  10  11   2   -1.60    1.20
 -10  11  -2    0.69    1.68
  11 -11   2   -0.69    0.82
 -11 -11  -2   -0.27    0.67
 -11  11  -2   -0.46    1.44
  11  11   2   -1.18    1.31
  12 -11   2   -1.08    0.80
 -12  11  -2   -0.50    1.68
  12  11   2   -0.13    1.31
  13 -11   2    0.19    0.86
 -13  11  -2    2.37    2.03
  13  11   2   -1.11    1.53
 -14  11  -2    0.05    1.86
  14  11   2    1.54    1.76
 -15  11  -2    0.01    1.77
  15  11   2    1.32    2.00
 -14  12   2    1.93    2.18
  14  12  -2    1.28    1.90
  13 -12  -2    0.79    0.97
  13  12  -2    0.79    1.73
 -13  12   2   -0.86    1.72
  12 -12  -2    0.73    0.91
 -12  12   2    2.10    1.80
  12  12  -2   -0.36    1.41
  11 -12  -2    0.45    0.93
  11  12  -2    0.32    1.61
 -11  12   2    0.41    1.77
  10 -12  -2    0.43    0.90
 -10 -12   2    1.57    0.87
 -10  12   2   -0.08    1.59
  10  12  -2   -0.17    1.43
  -9 -12   2    0.09    0.77
   9 -12  -2    2.66    1.26
  -9  12   2    1.45    1.71
   9  12  -2    1.96    1.67
  -8 -12   2    0.67    0.76
   8 -12  -2    0.79    0.96
   8  12  -2    0.79    1.66
  -8  12   2   -0.40    1.45
  -7 -12   2   -0.30    0.74
   7 -12  -2    1.55    0.97
  -7  12   2    4.67    2.05
   7  12  -2   -0.28    1.54
  -6 -12   2   -0.47    0.72
   6 -12  -2    0.04    0.80
   6  12  -2   -0.69    1.52
  -6  12   2    1.94    1.63
   5 -12  -2    2.11    1.19
  -5 -12   2    0.80    0.87
  -5  12   2    1.49    1.56
   5  12  -2   -0.21    1.43
  -4 -12   2   -0.45    0.69
   4 -12  -2   -0.17    0.74
   4  12  -2   -2.03    1.27
  -4  12   2   -0.55    1.32
  -3 -12   2    1.69    1.01
   3 -12  -2    3.17    1.27
   3  12  -2   -0.34    1.28
  -3  12   2    2.53    1.66
   2 -12  -2   12.36    1.95
  -2 -12   2   11.82    1.89
   2  12  -2   12.73    2.64
  -2  12   2   13.90    2.63
  -1 -12   2    1.37    0.91
   1 -12  -2    2.97    1.08
  -1  12   2    1.61    1.39
   1  12  -2    0.09    1.42
   0 -12  -2   -0.38    0.78
   0 -12   2   -1.22    0.83
   0  12   2   -1.26    1.40
   0  12  -2    1.03    1.46
   1 -12   2   -0.54    0.87
  -1 -12  -2    0.05    0.74
  -1  12  -2   -0.35    1.40
   1  12   2    0.01    1.30
   2 -12   2    3.90    1.38
  -2 -12  -2    4.63    1.32
   2  12   2    2.99    1.80
  -2  12  -2    3.52    1.77
  -3 -12  -2    1.96    0.97
   3 -12   2   -0.28    0.95
  -3  12  -2    1.85    1.46
   3  12   2   -1.02    1.17
   4 -12   2    2.19    1.24
  -4 -12  -2    1.53    0.90
  -4  12  -2    0.78    1.43
   4  12   2   -2.09    1.26
  -5 -12  -2    1.90    0.97
   5 -12   2    0.56    1.04
  -5  12  -2   -0.14    1.46
   5  12   2    0.61    1.59
  -6 -12  -2    6.89    1.43
   6 -12   2    9.16    1.87
   6  12   2    6.48    2.09
  -6  12  -2    4.22    1.97
   7 -12   2    0.01    0.89
  -7 -12  -2    1.40    0.88
   7  12   2    0.46    1.66
  -7  12  -2    0.62    1.37
  -8 -12  -2   -0.18    0.74
   8 -12   2   -0.72    0.72
   8  12   2   -0.81    1.41
  -8  12  -2   -1.82    1.32
   9 -12   2    1.72    1.19
  -9 -12  -2    3.10    1.13
   9  12   2   -0.37    1.56
  -9  12  -2    1.35    1.78
  10 -12   2   -0.19    0.97
 -10 -12  -2    1.54    0.92
  10  12   2    0.96    1.32
 -10  12  -2    0.88    1.83
 -11 -12  -2    0.81    0.91
  11 -12   2    0.04    0.94
 -11  12  -2    2.25    1.90
  11  12   2   -0.92    1.36
  12 -12   2    1.93    1.21
 -12  12  -2   -1.36    1.91
  12  12   2    0.11    1.66
  13 -12   2    1.49    1.17
 -13  12  -2    0.67    2.02
  13  12   2   -3.13    1.39
 -14  12  -2    3.55    2.23
  14  12   2   -0.76    1.61
  13 -13  -2    2.49    1.16
  13  13  -2    0.41    1.82
 -13  13   2   -1.21    1.97
  12 -13  -2    1.27    1.00
  12  13  -2    0.89    1.56
 -12  13   2    1.00    2.05
  11 -13  -2    2.26    1.25
 -11  13   2   -1.09    1.77
  11  13  -2    0.55    1.66
  10 -13  -2    1.23    1.10
 -10 -13   2    0.84    0.89
 -10  13   2   -1.45    1.58
  10  13  -2   -0.18    1.33
   9 -13  -2    0.51    0.99
  -9 -13   2    1.11    0.91
   9  13  -2    3.46    1.92
  -9  13   2    3.22    1.97
  -8 -13   2    3.10    1.20
   8 -13  -2    4.17    1.45
   8  13  -2    1.04    1.77
  -8  13   2    2.77    1.90
  -7 -13   2    2.85    1.11
   7 -13  -2    2.30    1.14
  -7  13   2    1.49    1.89
   7  13  -2    4.36    2.15
  -6 -13   2    0.56    0.86
   6 -13  -2    1.74    1.07
  -6  13   2   -0.97    1.41
   6  13  -2   -0.74    1.32
   5 -13  -2    0.43    0.93
  -5 -13   2    1.00    0.92
   5  13  -2    0.03    1.63
  -5  13   2   -1.73    1.48
  -4 -13   2   -0.45    0.66
   4 -13  -2    0.73    0.89
  -4  13   2   -0.88    1.40
   4  13  -2    3.21    1.88
  -3 -13   2    2.98    1.09
   3 -13  -2    0.02    0.80
  -3  13   2   -1.69    1.14
   3  13  -2   -0.39    1.50
   2 -13  -2    0.43    0.98
  -2 -13   2    1.36    1.06
  -2  13   2   -0.95    1.28
   2  13  -2    1.47    1.61
  -1 -13   2   -0.43    0.90
   1 -13  -2   -0.59    0.81
   1  13  -2    0.73    1.43
  -1  13   2    0.72    1.59
   0 -13  -2    0.11    0.95
   0 -13   2   -0.51    0.72
   0  13  -2   -1.26    1.31
   0  13   2    1.65    1.72
   1 -13   2    1.21    1.04
  -1 -13  -2    0.60    0.81
  -1  13  -2   -0.22    1.32
   1  13   2    0.38    1.52
  -2 -13  -2    0.30    0.81
   2 -13   2    0.74    0.99
  -2  13  -2   -0.12    1.41
   2  13   2    0.03    1.60
  -3 -13  -2   -0.39    0.66
   3 -13   2    0.61    0.89
   3  13   2    0.81    1.42
  -3  13  -2   -1.95    1.24
  -4 -13  -2    2.05    1.06
   4 -13   2    1.56    1.20
   4  13   2    2.87    1.73
  -4  13  -2   -0.84    1.36
   5 -13   2   -0.10    1.00
  -5 -13  -2    0.57    0.95
  -5  13  -2    0.77    1.41
   5  13   2    3.90    1.97
   6 -13   2    1.07    1.19
  -6 -13  -2    1.81    0.98
  -6  13  -2   -0.17    1.42
   6  13   2   -0.01    1.43
  -7 -13  -2    7.08    1.50
   7 -13   2    8.36    1.98
  -7  13  -2    7.96    2.29
   7  13   2    3.21    1.94
   8 -13   2    1.61    1.19
  -8 -13  -2    0.55    0.91
  -8  13  -2    0.91    1.81
   8  13   2   -1.88    1.46
   9 -13   2    2.36    1.32
  -9 -13  -2    1.15    1.07
   9  13   2    0.94    1.59
  -9  13  -2    2.02    1.92
  10 -13   2    0.68    1.14
 -10 -13  -2    1.34    1.01
 -10  13  -2    1.42    1.91
  10  13   2   -0.10    1.39
  11 -13   2    0.77    1.07
 -11  13  -2   -3.03    1.40
  11  13   2   -1.17    1.48
  12 -13   2    2.01    1.30
  12  13   2    4.92    2.22
 -12  13  -2    1.21    2.06
  13 -13   2    1.26    1.16
 -13  13  -2    1.71    2.05
  13  13   2    1.38    2.05
  12 -14  -2   -0.61    0.88
 -12  14   2   -0.73    1.86
  12  14  -2    4.02    2.17
  11 -14  -2    3.23    1.23
 -11  14   2    0.55    1.92
  11  14  -2   -1.19    1.18
 -10 -14   2    1.37    1.08
  10 -14  -2    1.38    1.17
  10  14  -2    0.95    1.84
 -10  14   2    3.62    2.14
  -9 -14   2    1.52    1.00
   9 -14  -2    2.82    1.27
  -9  14   2    1.30    1.86
   9  14  -2   -0.24    1.76
   8 -14  -2    0.53    0.99
  -8 -14   2    0.31    0.90
  -8  14   2   -0.19    1.60
   8  14  -2    0.70    1.83
  -7 -14   2   -0.42    0.72
   7 -14  -2    3.66    1.26
   7  14  -2    1.48    1.67
  -7  14   2   -0.51    1.65
   6 -14  -2    1.44    1.11
  -6 -14   2    1.21    0.98
  -6  14   2    1.53    1.83
   6  14  -2    1.81    1.79
   5 -14  -2    1.96    1.26
  -5 -14   2    0.63    0.92
   5  14  -2    0.53    1.78
  -5  14   2    1.08    1.61
  -4 -14   2    1.32    1.04
   4 -14  -2    1.46    1.04
   4  14  -2    0.88    1.73
  -4  14   2   -0.45    1.29
   3 -14  -2    0.61    0.97
  -3 -14   2    2.47    1.17
  -3  14   2   -0.19    1.59
   3  14  -2   -1.63    1.51
  -2 -14   2    0.85    0.98
   2 -14  -2    0.79    1.03
  -2  14   2    0.30    1.54
   2  14  -2   -0.38    1.34
   1 -14  -2    0.29    0.85
  -1 -14   2    0.44    0.91
   1  14  -2    0.24    1.65
  -1  14   2   -0.10    1.51
   0 -14   2   -0.01    0.99
   0 -14  -2    0.29    0.86
   0  14  -2   -0.30    1.60
   0  14   2   -0.24    1.61
   1 -14   2    3.06    1.34
  -1 -14  -2    0.83    1.01
   1  14   2   -3.10    1.50
  -1  14  -2   -0.17    1.60
   2 -14   2   -1.65    0.67
  -2 -14  -2    1.07    0.93
   2  14   2   -1.08    1.48
  -2  14  -2   -1.49    1.60
  -3 -14  -2    0.42    0.85
   3 -14   2    3.77    1.36
   3  14   2    2.31    1.94
  -3  14  -2    2.45    1.70
  -4 -14  -2    0.29    0.88
   4 -14   2    0.12    1.00
  -4  14  -2    0.09    1.72
   4  14   2    1.16    1.74
   5 -14   2    2.73    1.44
  -5 -14  -2    0.24    0.90
  -5  14  -2   -1.42    1.49
   5  14   2    1.56    1.66
  -6 -14  -2    0.97    0.95
   6 -14   2    1.32    1.15
  -6  14  -2   -0.75    1.56
   6  14   2    2.41    1.69
  -7 -14  -2   -0.53    0.82
   7 -14   2    0.49    1.12
   7  14   2    0.86    1.58
  -7  14  -2    1.79    1.78
  -8 -14  -2    0.92    0.90
   8 -14   2   -0.79    0.91
   8  14   2   -0.20    1.24
  -8  14  -2    0.03    1.68
  -9 -14  -2    0.60    0.97
   9 -14   2    0.10    1.06
   9  14   2    1.59    1.41
  -9  14  -2   -1.39    1.66
 -10 -14  -2    4.26    1.43
  10 -14   2    0.94    1.33
  10  14   2    0.76    1.90
 -10  14  -2   -0.98    1.65
  11 -14   2    2.72    1.51
  11  14   2    2.14    1.78
 -11  14  -2    0.82    1.96
 -12  14  -2    0.23    1.97
  12  14   2   -1.21    1.48
  10 -15  -2   -0.31    0.97
 -10 -15   2    1.77    1.12
 -10  15   2    3.15    2.21
  10  15  -2   -1.02    1.21
  -9 -15   2    0.00    0.86
   9 -15  -2   -0.14    1.00
  -9  15   2    0.11    1.86
   9  15  -2   -2.61    1.42
  -8 -15   2    1.65    1.09
   8 -15  -2    2.74    1.33
  -8  15   2    1.73    1.93
   8  15  -2    0.72    1.89
  -7 -15   2    0.40    0.89
   7 -15  -2    0.73    0.96
   7  15  -2    0.81    1.87
  -7  15   2   -0.46    1.45
  -6 -15   2    0.79    1.02
   6 -15  -2   -0.53    0.80
  -6  15   2   -2.02    1.52
   6  15  -2    0.22    1.62
  -5 -15   2    1.74    1.07
   5 -15  -2    1.28    1.13
   5  15  -2    1.50    1.81
  -5  15   2    1.22    1.88
  -4 -15   2    1.58    1.12
   4 -15  -2   -1.28    0.71
  -4  15   2   -0.99    1.68
   4  15  -2    0.30    1.84
   3 -15  -2   -0.02    0.84
  -3 -15   2    3.59    1.28
   3  15  -2    2.51    1.84
  -3  15   2    4.16    2.08
   2 -15  -2    0.19    0.91
  -2 -15   2    0.00    0.90
   2  15  -2   -2.00    1.22
  -2  15   2   -0.10    1.47
  -1 -15   2    2.92    1.21
   1 -15  -2    1.08    1.09
   1  15  -2   -0.44    1.58
  -1  15   2    0.36    1.86
   0 -15   2   -0.12    0.81
   0 -15  -2    1.52    1.14
   0  15  -2   -0.60    1.69
   0  15   2   -0.26    1.46
   1 -15   2    1.51    1.16
  -1 -15  -2    0.28    0.86
   1  15   2   -0.34    1.55
  -1  15  -2    0.43    1.48
  -2 -15  -2   -0.47    0.85
   2 -15   2    0.77    1.20
  -2  15  -2    0.94    1.71
   2  15   2    0.80    1.57
  -3 -15  -2    0.69    1.02
   3 -15   2    0.67    1.11
   3  15   2    0.72    1.73
  -3  15  -2   -0.05    1.66
  -4 -15  -2    0.81    0.98
   4 -15   2    3.05    1.40
  -4  15  -2    0.65    1.70
   4  15   2    1.14    1.96
   5 -15   2    1.83    1.31
  -5 -15  -2    0.36    0.89
   5  15   2    2.38    1.95
  -5  15  -2    0.50    1.63
   6 -15   2    1.25    1.22
  -6 -15  -2   -0.13    0.88
  -6  15  -2    2.11    1.93
   6  15   2   -0.52    1.67
  -7 -15  -2    1.41    0.98
   7 -15   2    0.72    1.10
   7  15   2   -1.25    1.19
  -7  15  -2   -2.24    1.46
   8 -15   2    2.03    1.27
  -8 -15  -2    0.79    0.96
   8  15   2   -1.13    1.38
  -8  15  -2    0.51    1.89
  -9 -15  -2   -0.54    0.93
   9 -15   2    0.92    1.23
  -9  15  -2    0.63    2.16
   9  15   2    0.18    1.91
  10 -15   2    1.83    1.27
 -10 -15  -2    1.17    1.05
  10  15   2    2.69    2.19
 -10  15  -2    0.77    2.18
  -8 -16   2   -0.18    0.91
   8 -16  -2    1.66    1.25
   8  16  -2    0.74    1.55
  -8  16   2   -1.78    1.69
   7 -16  -2   -1.34    0.76
  -7 -16   2    2.35    1.25
  -7  16   2    2.81    2.06
   7  16  -2    1.47    1.91
   6 -16  -2    2.03    1.27
  -6 -16   2    1.80    1.07
   6  16  -2   -1.78    1.68
  -6  16   2   -1.92    1.69
  -5 -16   2    0.65    1.11
   5 -16  -2    1.02    1.31
   5  16  -2    0.22    1.90
  -5  16   2    1.25    2.18
   4 -16  -2    0.89    1.08
  -4 -16   2    1.08    1.10
   4  16  -2    0.31    1.98
  -4  16   2   -0.71    1.64
   3 -16  -2    1.63    1.11
  -3 -16   2    0.39    1.06
   3  16  -2    1.59    1.77
  -3  16   2   -3.39    1.38
  -2 -16   2   -0.57    0.97
   2 -16  -2    0.40    0.94
  -2  16   2    0.03    1.83
   2  16  -2    0.99    1.98
   1 -16  -2   -0.31    1.08
  -1 -16   2    0.38    1.00
  -1  16   2    2.25    1.75
   1  16  -2   -2.01    1.60
   0 -16  -2    2.20    1.27
   0 -16   2    0.66    1.10
   0  16   2   -2.07    1.35
   0  16  -2   -1.79    1.67
   1 -16   2   -0.86    1.04
  -1 -16  -2    7.57    1.88
   1  16   2   -0.75    1.62
  -1  16  -2    1.17    1.72
  -2 -16  -2    0.62    0.98
   2 -16   2   -0.32    1.07
   2  16   2    1.48    1.99
  -2  16  -2   -1.56    1.54
  -3 -16  -2    4.13    1.46
   3 -16   2    3.65    1.48
   3  16   2    3.71    2.04
  -3  16  -2   -0.94    1.63
   4 -16   2    1.10    1.35
  -4 -16  -2    0.26    1.02
   4  16   2    0.67    1.37
  -4  16  -2   -1.08    1.69
  -5 -16  -2   -0.21    0.79
   5 -16   2    0.50    1.14
   5  16   2   -0.65    1.17
  -5  16  -2    0.80    1.88
   6 -16   2    1.42    1.40
  -6 -16  -2    0.82    1.08
   6  16   2    1.84    2.03
  -6  16  -2    2.78    2.13
   7 -16   2    0.57    1.28
  -7 -16  -2    0.84    0.93
  -7  16  -2    1.33    1.88
   7  16   2    1.75    1.90
  -8 -16  -2    1.19    1.05
   8 -16   2    0.23    1.22
   8  16   2    0.32    1.71
  -8  16  -2    2.06    2.15
   5 -17  -2    2.60    1.48
  -5 -17   2    1.02    1.13
   5  17  -2    0.75    1.54
  -5  17   2   -2.51    1.64
   4 -17  -2   -0.92    0.93
  -4 -17   2    1.90    1.32
  -4  17   2    1.58    2.01
   4  17  -2    1.86    1.97
   3 -17  -2    3.21    1.21
  -3 -17   2   -0.81    0.93
  -3  17   2   -0.34    1.83
   3  17  -2    1.80    2.01
  -2 -17   2    1.87    1.25
   2 -17  -2    1.20    1.05
  -2  17   2    0.34    1.92
   2  17  -2    0.18    1.92
  -1 -17   2   -1.25    0.91
   1 -17  -2   -0.95    0.99
   1  17  -2   -0.94    1.83
  -1  17   2    2.63    2.00
   0 -17  -2   -0.99    0.90
   0 -17   2   -0.08    1.16
   0  17  -2    0.87    2.01
   0  17   2   -1.03    1.65
  -1 -17  -2   -0.01    0.97
   1 -17   2    0.98    1.20
   1  17   2   -4.23    1.52
  -1  17  -2    2.85    2.29
   2 -17   2    1.20    1.16
  -2 -17  -2   -0.07    1.02
   2  17   2   -2.10    1.86
  -2  17  -2    0.91    1.86
  -3 -17  -2    1.23    1.05
   3 -17   2    0.47    1.04
  -3  17  -2   -1.40    1.73
   3  17   2   -0.97    1.61
  -4 -17  -2    3.36    1.30
   4 -17   2    0.70    1.07
   4  17   2   -0.41    1.80
  -4  17  -2    1.16    2.01
   5 -17   2    4.06    1.67
  -5 -17  -2   -0.66    0.84
   5  17   2   -1.14    1.77
  -5  17  -2    0.02    1.85
 -20   0   3    0.88    1.24
  20   0  -3   -0.55    1.38
 -19   0   3    0.34    0.65
  19   0  -3    3.48    1.74
  18   0  -3   -0.31    1.17
 -18   0   3   -0.09    0.68
 -17   0   3    1.10    1.07
  17   0  -3   -1.29    0.99
  16   0  -3    0.33    1.16
 -16   0   3    0.40    1.12
  15   0  -3    2.29    1.34
 -15   0   3   -0.57    1.07
 -14   0   3    0.62    1.04
  14   0  -3    2.26    1.21
  13   0  -3    3.48    1.40
 -13   0   3    1.26    1.14
  12   0  -3    0.64    0.97
 -12   0   3    1.54    1.08
  11   0  -3    9.70    1.80
 -11   0   3   12.27    1.84
 -10   0   3   -0.71    0.76
  10   0  -3    1.97    0.89
  -9   0   3   31.77    2.88
   9   0  -3   36.20    2.94
   8   0  -3    3.19    0.89
  -8   0   3   -0.74    0.87
   7   0  -3  143.13    9.31
  -7   0   3  138.89    9.05
  -6   0   3   -0.09    0.60
   6   0  -3    0.50    0.52
   5   0  -3   59.28    3.96
  -5   0   3   56.00    3.93
  -4   0   3   -0.25    0.58
   4   0  -3    0.85    0.44
  -3   0   3  117.83    7.42
   3   0  -3  121.70    7.64
  -3   0   3  117.99    7.03
   3   0  -3  120.22    7.03
   2   0  -3    0.05    0.22
  -2   0   3    0.13    0.12
   2   0  -3   -0.05    0.11
  -2   0   3   -0.48    0.32
  -1   0   3  101.28    6.19
   1   0  -3  100.30    6.37
   0   0  -3    0.06    0.11
   0   0   3   -0.02    0.16
  -1   0  -3    1.43    0.25
  -1   0  -3    1.56    0.33
  -1   0  -3    1.28    0.20
   1   0   3    1.15    0.20
  -2   0  -3   -0.51    0.30
   2   0   3    0.07    0.21
  -2   0  -3    0.04    0.21
  -3   0  -3   40.01    2.55
   3   0   3   39.62    2.74
  -3   0  -3   42.71    2.75
  -4   0  -3    0.04    0.47
   4   0   3   -0.24    0.34
  -4   0  -3    0.15    0.28
  -5   0  -3    1.91    0.41
  -5   0  -3    2.72    0.76
   5   0   3    2.21    0.61
  -6   0  -3   -0.19    0.75
  -6   0  -3    0.26    0.34
   6   0   3    0.66    0.57
   7   0   3    1.02    0.67
  -7   0  -3    0.43    0.72
  -7   0  -3    0.77    0.39
  -8   0  -3   -0.63    0.81
  -8   0  -3   -0.04    0.37
   8   0   3   -0.43    0.60
   9   0   3   11.31    1.59
  -9   0  -3   12.78    1.82
  -9   0  -3   11.27    1.04
 -10   0  -3    0.30    0.37
 -10   0  -3   -0.06    0.94
  10   0   3   -0.51    0.65
  11   0   3   16.86    2.24
 -11   0  -3   13.99    1.26
 -11   0  -3   16.84    2.36
 -12   0  -3    0.24    0.55
  12   0   3    1.29    0.98
 -12   0  -3   -0.35    0.93
  13   0   3   14.82    2.30
 -13   0  -3   19.54    2.55
  14   0   3    0.25    1.09
 -14   0  -3   -0.37    1.02
 -15   0  -3    3.19    1.32
  15   0   3    2.83    1.30
 -16   0  -3    0.46    0.98
 -17   0  -3    0.01    0.80
  17   0   3    0.24    1.14
  18   0   3    1.30    1.31
 -18   0  -3    0.20    0.92
  19   0   3    1.25    1.29
 -19   0  -3    0.76    1.22
  20  -1  -3   -0.30    1.24
 -20  -1   3    0.75    1.20
  20   1  -3   -0.24    1.31
 -20   1   3    1.11    1.27
  19  -1  -3    3.22    1.63
 -19  -1   3   -0.32    0.57
  19   1  -3    2.17    1.59
 -19   1   3    0.23    1.32
 -18  -1   3   -0.09    0.65
  18  -1  -3    2.47    1.45
  18   1  -3   -1.03    1.19
 -18   1   3   -0.34    0.45
 -17  -1   3    0.27    0.97
  17  -1  -3    0.60    0.95
  17   1  -3   -1.07    0.89
 -17   1   3    0.65    0.82
 -16  -1   3    0.32    1.17
  16  -1  -3    2.15    1.37
  16   1  -3    0.27    1.22
 -16   1   3    1.05    1.04
  15  -1  -3   -0.03    1.13
 -15  -1   3    1.52    1.33
  15   1  -3    1.89    1.34
 -15   1   3    0.85    0.97
  14  -1  -3    1.61    1.26
 -14  -1   3    0.03    1.10
  14   1  -3    0.74    1.16
 -14   1   3   -0.56    0.99
  13  -1  -3   11.00    2.13
 -13  -1   3   17.12    2.46
  13   1  -3   13.79    2.22
 -13   1   3   12.04    2.20
  12  -1  -3   -0.23    0.92
 -12  -1   3    1.21    1.01
 -12   1   3    2.49    1.12
  12   1  -3    0.50    0.88
 -11  -1   3    5.14    1.42
  11  -1  -3    4.17    1.26
 -11   1   3    3.82    1.20
  11   1  -3    6.32    1.38
  10  -1  -3    1.37    0.84
 -10  -1   3    3.20    1.15
  10   1  -3    2.85    1.08
 -10   1   3    1.42    0.90
   9  -1  -3   37.29    3.02
  -9  -1   3   37.47    3.17
   9  -1  -3   36.48    2.32
   9   1  -3   37.66    3.06
  -9   1   3   40.71    3.19
  -8  -1   3   11.81    1.76
   8  -1  -3   14.45    1.05
   8  -1  -3   16.98    1.62
   8   1  -3   17.88    1.95
  -8   1   3   16.36    1.97
  -7  -1   3   -0.46    0.65
   7  -1  -3    0.25    0.25
   7  -1  -3    0.75    0.60
   7   1  -3    0.20    0.65
  -7   1   3   -0.27    0.73
   6  -1  -3    1.34    0.31
  -6  -1   3    1.74    0.79
   6  -1  -3    1.40    0.59
  -6   1   3    1.34    0.80
   6   1  -3    3.19    0.75
  -5  -1   3   16.13    1.72
   5  -1  -3   12.76    1.03
   5  -1  -3   18.44    1.43
   5   1  -3   16.31    1.38
  -5   1   3   15.23    1.61
  -4  -1   3    3.72    0.35
  -4  -1   3    3.57    0.35
   4  -1  -3    4.91    0.47
  -4  -1   3    2.89    0.76
  -4   1   3    3.89    0.84
   4   1  -3    5.46    0.73
  -4   1   3    4.30    0.82
   3  -1  -3   98.06    5.83
  -3  -1   3   98.27    6.14
  -3  -1   3  101.06    5.80
   3   1  -3   94.64    5.79
   3   1  -3   99.77    6.33
  -3   1   3   94.05    6.12
  -3   1   3   96.43    6.37
   2  -1  -3   28.31    2.09
  -2  -1   3   33.00    2.28
  -2   1   3   35.37    2.25
   2   1  -3   34.22    2.10
   2   1  -3   37.27    2.34
  -2   1   3   37.44    2.36
   1  -1  -3    3.87    0.40
  -1  -1   3    3.47    0.49
  -1   1   3    3.98    0.49
   1   1  -3    3.75    0.43
   1   1  -3    3.89    0.48
  -1   1   3    4.55    0.53
   0  -1   3  150.41    9.64
   0  -1  -3  156.67    9.11
   0  -1   3  153.43    9.31
   0   1   3  154.55    9.68
   0   1   3  149.80    9.28
   0   1  -3  148.95    9.64
   0   1  -3  160.13    9.12
  -1  -1  -3   13.12    0.99
  -1  -1  -3   14.01    0.97
  -1   1  -3   14.54    1.00
  -1   1  -3   15.09    1.03
  -1   1  -3   13.83    1.01
  -2  -1  -3   -0.07    0.26
  -2  -1  -3    0.22    0.35
  -2   1  -3    0.98    0.36
  -2   1  -3    0.02    0.38
   2   1   3    0.43    0.34
  -2   1  -3    0.38    0.32
  -3  -1  -3    6.23    0.63
  -3  -1  -3    5.61    0.77
  -3   1  -3    6.23    0.84
   3   1   3    6.34    0.81
  -3   1  -3    6.14    0.67
  -3   1  -3    6.37    0.80
   4  -1   3    2.69    0.52
  -4  -1  -3    2.35    0.68
  -4  -1  -3    1.62    0.38
   4   1   3    1.43    0.53
  -4   1  -3    0.78    0.56
  -4   1  -3    1.57    0.42
  -5  -1  -3    1.21    0.66
  -5  -1  -3    0.76    0.35
   5  -1   3    0.03    0.42
  -5   1  -3    1.23    0.67
  -5   1  -3    1.61    0.45
   5   1   3    1.10    0.55
  -6  -1  -3    7.96    0.86
   6  -1   3   10.06    1.21
  -6  -1  -3   10.24    1.38
  -6   1  -3    9.60    1.36
  -6   1  -3    8.60    0.94
   6   1   3   10.82    1.32
  -7  -1  -3   -0.25    0.31
   7  -1   3    0.19    0.51
  -7  -1  -3    0.84    0.80
  -7   1  -3    0.08    0.36
  -7   1  -3    0.64    0.71
   7   1   3    0.41    0.58
  -8  -1  -3   -0.63    0.84
   8  -1   3    0.83    0.74
  -8  -1  -3    0.30    0.35
  -8   1  -3    0.30    0.42
  -8   1  -3    0.03    0.78
   8   1   3    0.12    0.71
   9  -1   3   20.93    2.32
  -9  -1  -3   25.37    2.64
  -9  -1  -3   18.22    1.50
  -9   1  -3   22.25    1.64
   9   1   3   20.72    2.07
  -9   1  -3   28.20    2.72
 -10  -1  -3    4.32    0.67
 -10  -1  -3    4.47    1.26
  10  -1   3    5.25    1.20
 -10   1  -3    3.28    1.36
  10   1   3    7.56    1.37
  11  -1   3    1.62    1.03
 -11  -1  -3    1.68    1.21
 -11  -1  -3    0.72    0.46
  11   1   3    1.58    0.91
 -11   1  -3    0.37    0.49
 -11   1  -3    2.92    1.34
 -12  -1  -3   -0.07    0.97
  12  -1   3    1.44    1.02
  12   1   3    1.18    1.07
 -12   1  -3   -0.15    0.45
 -12   1  -3    0.64    0.93
 -13  -1  -3    6.38    1.70
  13  -1   3    9.15    1.79
 -13   1  -3    7.84    1.85
  13   1   3   11.14    1.95
 -14  -1  -3   12.63    2.12
  14  -1   3    4.98    1.53
 -14   1  -3    5.23    1.64
  14   1   3    6.86    1.73
  15  -1   3    1.54    1.18
 -15  -1  -3    2.28    1.34
 -15   1  -3   -0.44    0.92
  15   1   3   -0.87    1.06
  16  -1   3    1.00    1.01
 -16  -1  -3    1.00    1.04
 -16   1  -3   -0.82    0.80
  16   1   3    0.36    1.07
 -17  -1  -3    1.49    1.10
  17  -1   3    1.39    1.27
  17   1   3    2.55    1.37
 -17   1  -3   -0.21    0.72
  18  -1   3    1.03    1.18
 -18  -1  -3    0.84    1.02
 -18   1  -3   -0.19    1.09
  18   1   3   -0.49    1.15
 -19  -1  -3    1.55    0.98
  19  -1   3    7.30    1.90
  19   1   3    5.99    2.00
 -19   1  -3    3.48    1.48
 -20  -2   3   -0.19    0.58
  20  -2  -3   -0.68    1.29
 -20   2   3    0.08    1.13
  20   2  -3    0.29    1.43
 -19  -2   3   -0.38    0.79
  19  -2  -3   -0.31    1.17
 -19   2   3    1.72    1.22
  19   2  -3    1.19    1.51
 -18  -2   3   -1.30    0.85
  18  -2  -3   -0.66    1.09
 -18   2   3    0.65    1.13
  18   2  -3   -1.26    1.10
  17  -2  -3    2.32    1.37
 -17  -2   3   -1.28    0.93
  17   2  -3    0.28    1.00
 -17   2   3    0.38    0.64
 -16  -2   3    1.82    1.25
  16  -2  -3    1.23    1.09
 -16   2   3   -0.10    0.70
  16   2  -3    1.08    1.18
  15  -2  -3    1.44    1.23
 -15  -2   3    1.10    1.28
 -15   2   3   -0.36    0.73
  15   2  -3   -0.55    1.01
  14  -2  -3    0.09    1.17
 -14  -2   3    1.03    1.35
 -14   2   3    1.60    1.12
  14   2  -3    3.39    1.52
 -13  -2   3   -0.44    0.97
  13  -2  -3    2.84    1.36
 -13   2   3    1.42    1.20
  13   2  -3    0.27    0.97
  12  -2  -3    4.75    1.42
 -12  -2   3    2.74    1.30
 -12   2   3    2.42    1.26
  12   2  -3    2.59    1.29
  11  -2  -3   10.25    0.86
  11  -2  -3   12.87    1.89
 -11  -2   3    7.28    1.65
 -11   2   3    7.90    1.71
  11   2  -3   11.66    1.94
 -10  -2   3    0.21    0.85
  10  -2  -3    0.78    0.34
  10  -2  -3    0.27    0.83
  10   2  -3    0.73    0.91
 -10   2   3    1.44    0.90
   9  -2  -3    5.74    1.25
  -9  -2   3    7.91    1.52
   9  -2  -3    7.62    0.80
   9   2  -3    6.38    1.34
  -9   2   3    5.86    1.36
  -8  -2   3   13.71    1.92
   8  -2  -3   18.92    1.75
   8  -2  -3   18.09    1.33
  -8   2   3   16.75    2.02
   8   2  -3   18.90    2.13
   7  -2  -3   33.81    2.22
  -7  -2   3   29.02    2.62
  -7  -2   3   34.15    2.04
   7   2  -3   32.62    2.71
  -7   2   3   34.80    2.73
  -7   2   3   33.36    2.77
  -6  -2   3   19.50    1.86
  -6  -2   3   19.62    1.32
   6  -2  -3   21.61    1.50
  -6   2   3   22.03    1.86
   6   2  -3   22.29    1.85
  -6   2   3   20.55    2.01
  -5  -2   3   -1.35    0.57
  -5  -2   3   -0.30    0.20
   5  -2  -3   -0.80    0.30
  -5   2   3    1.63    0.69
  -5   2   3   -1.20    0.56
   5   2  -3    0.95    0.64
  -4  -2   3    0.28    0.54
   4  -2  -3   -0.08    0.29
  -4  -2   3   -0.11    0.22
   4   2  -3   -0.61    0.46
  -4   2   3   -0.21    0.57
  -4   2   3   -0.32    0.49
  -3  -2   3    1.34    0.59
   3  -2  -3   -0.18    0.29
  -3   2   3   -0.11    0.46
   3   2  -3   -1.63    0.65
  -3   2   3    0.11    0.47
  -2  -2   3  106.01    6.76
   2  -2  -3  109.87    6.58
   2   2  -3  112.01    6.58
  -2   2   3  106.85    7.05
   2   2  -3  111.63    7.04
  -2   2   3  106.40    6.69
   1  -2  -3    0.59    0.32
  -1  -2   3    1.07    0.38
   1   2  -3    1.47    0.41
   1   2  -3    1.56    0.49
  -1   2   3    0.29    0.28
  -1   2   3    0.09    0.38
   0  -2   3  314.88   18.89
   0  -2  -3  321.94   18.56
   0   2   3  312.84   19.74
   0   2   3  305.86   18.82
   0   2  -3  302.52   19.70
   0   2  -3  323.90   18.58
  -1  -2  -3    1.21    0.35
  -1  -2  -3    0.16    0.30
   1   2   3    1.37    0.49
  -1   2  -3    0.60    0.44
  -1   2  -3    0.87    0.40
  -2  -2  -3    9.03    0.88
  -2  -2  -3   11.29    0.87
  -2   2  -3    9.55    0.94
   2   2   3    8.25    1.24
  -2   2  -3   10.46    0.94
  -2   2  -3    9.58    0.88
  -3  -2  -3    4.22    0.66
  -3  -2  -3    3.05    0.49
  -3   2  -3    2.71    0.56
   3   2   3    2.78    0.64
  -3   2  -3    3.68    0.70
  -3   2  -3    3.56    0.59
  -4  -2  -3   29.91    1.92
  -4  -2  -3   27.55    2.10
  -4   2  -3   30.18    2.17
  -4   2  -3   27.31    2.05
   4   2   3   27.77    2.20
  -4   2  -3   28.77    2.25
  -5  -2  -3    8.66    0.81
  -5  -2  -3   10.11    1.27
  -5   2  -3    7.61    0.96
  -5   2  -3    9.39    1.23
  -5   2  -3    8.59    1.18
   5   2   3    8.46    1.19
  -6  -2  -3   40.11    2.50
  -6  -2  -3   37.35    2.89
  -6   2  -3   38.66    2.64
   6   2   3   38.16    2.93
  -6   2  -3   37.18    2.95
  -6   2  -3   35.52    2.86
  -7  -2  -3    6.90    1.22
   7  -2   3    5.02    0.96
  -7  -2  -3    6.13    0.73
  -7   2  -3    4.42    0.81
  -7   2  -3    5.82    1.14
   7   2   3    6.23    1.09
  -8  -2  -3    1.81    1.07
  -8  -2  -3    2.10    0.47
   8  -2   3    2.69    0.87
   8   2   3    0.92    0.88
  -8   2  -3    2.24    0.60
  -8   2  -3    1.53    1.00
  -9  -2  -3    8.11    1.57
   9  -2   3    4.99    1.16
  -9  -2  -3    7.62    0.86
   9   2   3    7.43    1.41
  -9   2  -3    8.05    1.05
  -9   2  -3    6.12    1.45
 -10  -2  -3    1.50    0.98
  10  -2   3    0.98    0.77
 -10  -2  -3    0.72    0.43
 -10   2  -3    0.71    0.83
  10   2   3    1.44    0.97
 -10   2  -3    0.83    0.53
 -11  -2  -3   -0.12    1.12
 -11  -2  -3    0.11    0.37
  11  -2   3    0.21    0.84
  11   2   3   -0.19    0.94
 -11   2  -3   -0.34    0.46
 -11   2  -3   -0.42    0.89
 -12  -2  -3    5.01    1.59
  12  -2   3    5.11    1.35
  12   2   3    2.90    1.21
 -12   2  -3    1.99    0.72
 -12   2  -3    2.08    1.31
  13  -2   3    2.72    1.41
 -13  -2  -3    7.19    1.73
  13   2   3    8.20    1.76
 -13   2  -3    3.24    1.38
  14  -2   3    0.86    1.12
 -14  -2  -3    0.60    1.09
 -14   2  -3   -0.43    0.94
  14   2   3   -0.73    1.12
  15  -2   3    0.90    1.06
 -15  -2  -3    0.46    1.22
  15   2   3    0.31    1.01
 -15   2  -3   -0.09    0.70
  16  -2   3    0.01    1.05
 -16  -2  -3    0.81    1.26
 -16   2  -3   -0.04    0.68
  16   2   3    1.16    1.19
 -17  -2  -3    1.35    1.24
  17  -2   3    1.65    1.34
 -17   2  -3    0.90    0.73
  17   2   3    2.34    1.47
  18  -2   3    1.20    1.22
 -18  -2  -3   -0.18    0.76
  18   2   3    0.04    1.21
 -18   2  -3    0.23    1.13
  19  -2   3    0.69    1.31
 -19  -2  -3    0.10    0.86
 -19   2  -3    0.21    1.16
  19   2   3   -1.49    1.19
 -20  -3   3   -0.51    0.78
  20  -3  -3   -0.11    1.44
  20   3  -3    0.69    1.63
 -20   3   3   -0.14    1.10
 -19  -3   3    0.18    1.00
  19  -3  -3   -0.10    1.22
  19   3  -3    1.15    1.56
 -19   3   3    0.03    1.01
  18  -3  -3    2.19    1.42
 -18  -3   3    0.31    1.29
  18   3  -3    3.14    1.63
 -18   3   3    1.45    1.10
  17  -3  -3    0.30    1.09
 -17  -3   3    1.15    1.32
 -17   3   3    1.06    0.79
  17   3  -3    2.59    1.45
  16  -3  -3    1.95    1.32
 -16  -3   3    1.77    1.35
  16   3  -3   -0.72    1.02
 -16   3   3    0.40    0.84
  15  -3  -3    3.71    1.42
 -15  -3   3    3.81    1.69
  15   3  -3    1.23    1.39
 -15   3   3    1.29    0.91
 -14  -3   3    1.39    1.36
  14  -3  -3    1.32    1.28
  14   3  -3    0.40    1.23
 -14   3   3    1.66    1.14
 -13  -3   3    5.61    1.61
  13  -3  -3    7.93    1.65
  13   3  -3    9.66    2.08
 -13   3   3    9.70    1.79
  12  -3  -3   -0.19    0.95
 -12  -3   3   -1.79    0.94
 -12   3   3    0.40    1.00
  12   3  -3    1.55    1.11
  11  -3  -3    0.84    0.43
  11  -3  -3    1.77    1.02
 -11  -3   3    0.34    1.04
 -11   3   3    2.52    1.16
  11   3  -3    0.25    1.01
 -10  -3   3    0.80    0.95
  10  -3  -3    2.25    0.88
  10  -3  -3    0.95    0.44
  10   3  -3    0.60    0.97
 -10   3   3    1.64    1.01
  -9  -3   3    3.67    0.44
   9  -3  -3    4.20    0.68
  -9  -3   3    4.00    1.24
  -9   3   3    4.61    1.13
   9   3  -3    1.71    0.99
   8  -3  -3    5.95    0.86
  -8  -3   3    4.72    1.25
  -8  -3   3    7.18    0.61
   8   3  -3    6.01    1.33
  -8   3   3    6.46    1.29
  -8   3   3    7.77    1.55
  -7  -3   3   37.25    2.35
   7  -3  -3   35.38    2.52
  -7  -3   3   37.22    2.92
  -7   3   3   39.50    2.91
  -7   3   3   36.44    3.08
   7   3  -3   36.09    2.95
   6  -3  -3   65.05    4.21
  -6  -3   3   68.94    4.07
  -6  -3   3   63.70    4.53
   6   3  -3   67.29    4.72
  -6   3   3   64.81    4.50
  -6   3   3   64.56    4.77
   5  -3  -3    0.94    0.44
  -5  -3   3    0.46    0.70
  -5  -3   3    0.50    0.33
  -5   3   3    0.63    0.78
   5   3  -3    2.34    0.81
  -5   3   3    0.42    0.58
  -4  -3   3    0.75    0.35
  -4  -3   3    0.98    0.61
   4  -3  -3    0.62    0.43
  -4   3   3    0.53    0.53
  -4   3   3    1.22    0.71
   4   3  -3    0.78    0.60
  -3  -3   3    4.11    0.73
  -3  -3   3    3.29    0.54
   3  -3  -3    4.34    0.63
  -3   3   3    2.54    0.75
   3   3  -3    3.00    0.71
  -3   3   3    3.57    0.63
   2  -3  -3   45.40    2.88
  -2  -3   3   44.15    2.87
   2   3  -3   41.16    3.07
  -2   3   3   41.96    2.78
  -2   3   3   45.16    3.12
   2   3  -3   42.50    2.86
   1  -3  -3  167.05    9.90
  -1  -3   3  168.03   10.02
   1  -3  -3  156.50    9.91
   1   3  -3  165.90   10.54
  -1   3   3  157.06   10.56
  -1   3   3  162.41    9.90
   1   3  -3  174.60    9.94
   0  -3   3   27.76    1.83
   0  -3  -3   25.36    1.90
   0   3  -3   26.54    2.03
   0   3   3   27.11    1.72
   0   3  -3   25.47    1.91
   0   3   3   26.68    1.70
   0   3   3   27.60    2.11
  -1  -3  -3   87.14    5.24
  -1  -3  -3   89.77    5.30
   1  -3   3   79.85    5.30
   1   3   3   84.45    5.68
  -1   3  -3   88.76    5.65
  -1   3  -3   82.56    5.33
  -2  -3  -3   27.58    1.87
  -2  -3  -3   25.13    1.88
  -2   3  -3   26.19    1.87
  -2   3  -3   30.01    2.06
  -2   3  -3   28.52    2.09
   2   3   3   28.37    2.17
  -3  -3  -3    2.65    0.53
  -3  -3  -3    2.98    0.61
  -3   3  -3    3.95    0.80
  -3   3  -3    2.30    0.62
  -3   3  -3    4.29    0.67
   3   3   3    2.83    0.79
  -4  -3  -3    2.24    0.51
  -4  -3  -3    1.97    0.66
  -4   3  -3    2.42    0.64
  -4   3  -3    2.11    0.62
  -4   3  -3    2.55    0.77
   4   3   3    1.73    0.76
  -5  -3  -3   54.78    3.41
  -5  -3  -3   51.85    3.69
  -5   3  -3   55.21    3.58
  -5   3  -3   56.67    3.69
  -5   3  -3   54.28    3.86
   5   3   3   46.82    3.80
  -6  -3  -3    0.21    0.69
  -6  -3  -3   -0.25    0.34
  -6   3  -3    0.99    0.56
  -6   3  -3    0.40    0.66
   6   3   3    0.63    0.74
  -6   3  -3    0.62    0.71
  -7  -3  -3    0.58    0.39
  -7  -3  -3    0.59    0.77
  -7   3  -3    0.94    0.80
  -7   3  -3   -0.29    0.76
  -7   3  -3   -0.63    0.52
   7   3   3    0.27    0.62
  -8  -3  -3    3.23    1.10
  -8  -3  -3    2.05    0.52
  -8   3  -3    3.31    1.03
   8   3   3    2.99    1.04
  -8   3  -3    1.87    0.66
  -9  -3  -3    6.96    1.48
   9  -3   3    1.70    0.82
  -9  -3  -3    2.88    0.58
  -9   3  -3    2.71    1.05
   9   3   3    3.60    1.19
  -9   3  -3    3.39    0.82
 -10  -3  -3    3.95    0.65
  10  -3   3    1.08    0.87
 -10  -3  -3    1.44    1.06
 -10   3  -3    3.07    0.81
 -10   3  -3    2.69    1.29
  10   3   3    6.05    1.36
 -11  -3  -3    5.13    1.54
  11  -3   3    5.09    1.32
 -11  -3  -3    3.69    0.69
  11   3   3    4.18    1.38
 -11   3  -3    5.22    1.02
 -11   3  -3    4.28    1.29
 -12  -3  -3   -0.32    0.92
  12  -3   3    1.88    1.02
 -12   3  -3   -0.62    0.85
 -12   3  -3   -0.59    0.58
  12   3   3   -0.82    0.96
  13  -3   3    1.30    1.20
 -13  -3  -3    1.66    1.26
 -13   3  -3    2.47    1.23
  14  -3   3    4.28    1.42
 -14  -3  -3    1.46    1.21
 -14   3  -3    3.95    1.19
  14   3   3    4.60    1.58
  15  -3   3    1.04    1.04
 -15  -3  -3    0.05    1.11
  15   3   3    2.24    1.35
 -15   3  -3    0.32    0.90
  16  -3   3   -0.29    0.93
 -16  -3  -3    2.12    1.51
  16   3   3    0.17    1.11
 -16   3  -3   -0.20    0.64
  17  -3   3    1.97    1.31
 -17  -3  -3    1.45    1.41
  17   3   3    0.37    1.30
 -17   3  -3    1.55    1.33
 -18  -3  -3    0.70    1.13
  18  -3   3    1.37    1.41
 -18   3  -3   -0.31    1.08
  18   3   3   -0.89    1.15
  19  -3   3    3.64    1.76
 -19  -3  -3    5.37    1.58
  19   3   3    5.09    1.88
 -19   3  -3    5.02    1.68
  19  -4  -3    1.52    1.44
 -19  -4   3    3.27    1.63
 -19   4   3    1.01    1.31
  19   4  -3    1.14    1.73
 -18  -4   3    1.41    1.51
  18  -4  -3    2.12    1.41
  18   4  -3    2.66    1.53
 -18   4   3    1.49    1.29
 -17  -4   3   -1.05    1.25
  17  -4  -3   -0.33    1.04
 -17   4   3   -1.27    0.84
  17   4  -3   -0.40    1.10
 -16  -4   3    0.61    1.41
  16  -4  -3   -0.35    0.75
 -16   4   3   -0.27    0.61
  16   4  -3    0.27    1.23
 -15  -4   3    0.82    1.12
  15  -4  -3   -0.43    1.05
  15   4  -3    1.27    1.44
 -15   4   3    0.26    0.88
  14  -4  -3    3.84    1.50
 -14  -4   3    6.57    1.77
  14   4  -3    1.70    1.47
 -14   4   3    3.61    1.10
 -13  -4   3    0.51    1.16
  13  -4  -3   -0.25    0.87
  13   4  -3   -0.34    1.00
 -13   4   3    0.59    0.85
  12  -4  -3    6.53    0.94
 -12  -4   3    6.43    1.60
  12  -4  -3    5.41    1.46
 -12   4   3    5.33    1.60
  12   4  -3    6.86    1.65
 -11  -4   3    1.83    1.08
  11  -4  -3    2.67    0.69
  11  -4  -3    1.15    0.96
  11   4  -3    3.55    1.40
 -11   4   3    6.09    1.45
  10  -4  -3    0.41    0.47
 -10  -4   3    0.66    0.96
 -10  -4   3    0.22    0.27
  10   4  -3    0.31    0.82
 -10   4   3   -1.25    0.82
 -10   4   3    1.06    1.21
  -9  -4   3   21.60    1.44
  -9  -4   3   16.52    2.20
   9  -4  -3   19.35    1.64
   9   4  -3   25.65    2.71
  -9   4   3   16.83    2.37
  -9   4   3   20.58    2.38
   8  -4  -3    7.48    0.98
  -8  -4   3    6.91    0.75
  -8  -4   3    6.70    1.35
  -8   4   3    4.54    1.30
   8   4  -3    4.17    1.21
  -8   4   3    5.41    1.18
   7  -4  -3    1.95    0.60
  -7  -4   3   -0.19    0.32
  -7  -4   3    0.79    0.79
  -7   4   3   -0.08    0.80
  -7   4   3   -0.29    0.66
   7   4  -3    0.44    0.75
   6  -4  -3    0.84    0.51
  -6  -4   3    0.93    0.75
  -6  -4   3    0.62    0.37
  -6   4   3    1.16    0.65
  -6   4   3    2.03    1.00
   6   4  -3    1.94    0.92
  -5  -4   3   65.09    4.25
  -5  -4   3   62.66    3.95
   5  -4  -3   61.69    4.08
  -5   4   3   60.49    4.52
   5   4  -3   62.75    4.49
  -5   4   3   59.82    4.14
  -4  -4   3    6.19    0.81
   4  -4  -3    5.39    0.87
  -4  -4   3    7.30    1.03
   4   4  -3    5.77    1.08
  -4   4   3    5.35    0.86
   3  -4  -3   21.59    1.86
  -3  -4   3   23.70    1.87
  -3  -4   3   24.46    1.79
  -3   4   3   25.33    2.16
   3   4  -3   28.18    2.16
  -3   4   3   24.13    1.74
  -2  -4   3    9.50    0.98
  -2  -4   3   10.77    1.11
   2  -4  -3    9.45    1.13
  -2   4   3    7.73    0.76
   2   4  -3    9.40    1.21
  -2   4   3   10.08    1.30
  -1  -4   3    0.89    0.41
   1  -4  -3    0.63    0.46
   1   4  -3    1.85    0.75
   1   4  -3    0.75    0.64
  -1   4   3    1.40    0.72
   0  -4  -3   41.87    2.58
   0  -4   3   38.88    2.44
   0   4  -3   39.42    2.66
   0   4   3   35.34    2.26
   0   4  -3   34.76    2.71
   0   4   3   35.32    2.27
   0   4   3   34.78    2.75
  -1  -4  -3    9.90    0.84
  -1  -4  -3   12.23    1.13
   1  -4   3   10.98    0.96
  -1   4  -3   13.15    1.43
  -1   4  -3   14.01    1.41
   1   4   3   13.86    1.51
  -2  -4  -3   35.48    2.38
  -2  -4  -3   34.97    2.48
   2   4   3   38.04    2.79
  -2   4  -3   38.40    2.64
  -2   4  -3   35.39    2.75
  -3  -4  -3    2.28    0.60
  -3  -4  -3    4.10    0.66
   3   4   3    1.58    0.88
  -3   4  -3    2.58    0.56
  -3   4  -3    2.78    0.81
  -3   4  -3    3.17    0.79
  -4  -4  -3   40.92    2.71
  -4  -4  -3   41.47    2.81
  -4   4  -3   39.12    2.89
  -4   4  -3   39.71    2.78
   4   4   3   40.98    3.15
  -4   4  -3   37.67    3.00
  -5  -4  -3    2.66    0.58
  -5  -4  -3    3.05    0.79
  -5   4  -3    3.03    0.95
  -5   4  -3    1.92    0.63
   5   4   3    2.12    0.89
  -5   4  -3    2.06    0.68
  -6  -4  -3   19.07    1.45
  -6  -4  -3   18.73    1.77
   6   4   3   18.22    2.13
  -6   4  -3   18.09    1.92
  -6   4  -3   17.77    1.70
  -6   4  -3   18.17    2.08
  -7  -4  -3    3.96    1.15
  -7  -4  -3    4.92    0.75
  -7   4  -3    3.06    0.92
   7   4   3    3.50    1.18
  -7   4  -3    3.05    0.86
  -7   4  -3    3.52    1.17
  -8  -4  -3   -0.50    0.36
  -8  -4  -3    0.16    0.76
  -8   4  -3   -0.02    0.58
   8   4   3    2.25    0.92
  -8   4  -3    0.00    0.73
  -8   4  -3    0.64    0.77
  -9  -4  -3    0.07    0.39
  -9  -4  -3   -0.14    0.75
  -9   4  -3    0.90    0.89
  -9   4  -3    0.28    0.63
  -9   4  -3    0.37    0.92
   9   4   3    1.48    1.05
 -10  -4  -3    4.97    0.81
  10  -4   3    6.09    1.31
 -10  -4  -3    5.67    1.49
  10   4   3    3.87    1.40
 -10   4  -3    5.83    1.45
 -10   4  -3    5.51    1.07
 -11  -4  -3   -0.91    0.96
  11  -4   3    0.54    0.82
 -11  -4  -3   -0.58    0.40
  11   4   3    0.85    1.17
 -11   4  -3   -1.13    0.82
 -11   4  -3    0.05    0.66
  12  -4   3   -0.92    0.79
 -12  -4  -3    0.45    1.11
  12   4   3    1.82    1.22
 -12   4  -3    0.26    0.68
 -12   4  -3   -0.02    1.02
 -13  -4  -3    2.90    1.61
  13  -4   3    2.66    1.23
 -13   4  -3    3.29    1.16
  13   4   3    2.55    1.35
  14  -4   3    0.99    1.11
 -14  -4  -3    1.34    1.30
 -14   4  -3    1.10    0.89
  14   4   3    0.32    1.17
  15  -4   3    2.45    1.22
 -15  -4  -3    4.26    1.67
 -15   4  -3    0.79    0.76
  15   4   3    1.56    1.19
 -16  -4  -3    0.36    1.30
  16  -4   3    0.62    0.88
 -16   4  -3    0.00    0.49
  16   4   3   -1.02    0.79
  17  -4   3    0.04    1.22
 -17  -4  -3   -2.10    1.02
 -17   4  -3    1.70    1.18
  17   4   3    1.48    1.34
 -18  -4  -3    0.55    1.34
  18  -4   3   -1.26    1.23
 -18   4  -3   -0.01    1.06
  18   4   3    0.89    1.46
  19  -4   3    2.33    1.50
 -19  -4  -3    0.16    1.17
  19   4   3    0.47    1.44
 -19   4  -3    2.61    1.38
  19  -5  -3   -0.41    1.32
 -19  -5   3    0.41    1.46
 -19   5   3    0.38    1.13
  19   5  -3    0.59    1.61
 -18  -5   3    1.58    1.54
  18  -5  -3   -0.09    1.24
  18   5  -3   -0.96    1.33
 -18   5   3   -0.22    0.99
 -17  -5   3   -3.07    1.03
  17  -5  -3    0.55    1.15
 -17   5   3    1.32    1.11
  17   5  -3   -0.20    0.98
  16  -5  -3   -0.46    0.88
 -16  -5   3   -0.48    1.12
 -16   5   3   -0.19    0.51
  16   5  -3    0.12    1.22
  15  -5  -3    2.06    1.24
 -15  -5   3    1.30    1.41
 -15   5   3    0.12    0.64
  15   5  -3    0.04    1.36
 -14  -5   3   -0.16    1.17
  14  -5  -3   -1.35    0.88
  14   5  -3    0.81    1.43
 -14   5   3   -0.82    0.65
 -13  -5   3    5.04    1.61
  13  -5  -3    5.29    1.61
  13   5  -3    4.19    1.73
 -13   5   3    1.96    1.18
 -12  -5   3    7.28    1.72
  12  -5  -3    6.79    1.04
  12  -5  -3    5.69    1.45
 -12   5   3    4.42    1.31
  12   5  -3    5.17    1.63
 -11  -5   3    4.77    0.85
  11  -5  -3    4.07    0.86
 -11  -5   3    5.29    1.39
 -11   5   3    5.05    1.42
 -11   5   3    6.51    1.82
  11   5  -3    4.38    1.59
 -10  -5   3    0.73    0.39
 -10  -5   3    0.18    0.97
 -10   5   3    0.49    0.94
 -10   5   3    2.11    1.20
  10   5  -3    0.28    0.96
  -9  -5   3    3.77    1.22
   9  -5  -3    3.87    0.86
  -9  -5   3    3.49    0.62
  -9   5   3    2.71    1.25
  -9   5   3    2.82    1.04
   9   5  -3    2.75    1.09
   8  -5  -3    0.24    0.51
  -8  -5   3    0.71    0.42
  -8  -5   3    1.91    0.90
  -8   5   3    1.72    1.16
  -8   5   3    2.07    0.88
   8   5  -3    0.84    0.86
  -7  -5   3    0.06    0.79
  -7  -5   3    0.97    0.45
   7  -5  -3   -0.23    0.50
  -7   5   3   -0.23    0.90
   7   5  -3    0.66    0.89
  -7   5   3    0.56    0.59
   6  -5  -3   15.62    1.63
  -6  -5   3   16.14    1.78
  -6  -5   3   16.74    1.31
   6   5  -3   16.15    2.02
  -6   5   3   10.08    1.79
  -6   5   3   14.76    1.63
  -5  -5   3    6.69    1.12
   5  -5  -3    6.40    1.00
  -5  -5   3    8.37    0.99
  -5   5   3    5.71    0.91
   5   5  -3    7.27    1.33
  -5   5   3    5.19    1.36
  -4  -5   3    3.89    0.85
  -4  -5   3    3.40    0.69
   4  -5  -3    3.85    0.87
  -4   5   3    5.25    0.73
  -4   5   3    4.42    1.21
   4   5  -3    4.68    1.18
   3  -5  -3   16.77    1.64
  -3  -5   3   14.53    1.29
  -3  -5   3   13.30    1.29
   3   5  -3   17.36    1.96
  -3   5   3   13.25    1.79
  -3   5   3   13.34    1.12
  -2  -5   3   16.65    1.29
  -2  -5   3   15.85    1.41
   2  -5  -3   14.38    1.41
  -2   5   3   15.88    1.90
   2   5  -3   16.81    1.85
  -2   5   3   14.38    1.05
  -1  -5   3    0.97    0.43
  -1  -5   3    0.52    0.51
   1  -5  -3    0.01    0.53
  -1   5   3    0.77    0.73
   1   5  -3    0.25    0.64
   0  -5   3    5.27    0.67
   0  -5  -3    4.99    0.91
   0   5  -3    4.69    1.07
   0   5  -3    6.38    1.04
   0   5   3    4.50    1.01
   1  -5   3    8.82    0.87
  -1  -5  -3   11.86    1.26
  -1  -5  -3    8.12    0.70
   1   5   3    8.34    1.32
  -1   5  -3   12.26    1.46
  -1   5  -3    8.06    1.28
  -2  -5  -3   14.68    1.35
   2  -5   3   12.20    1.15
  -2  -5  -3   13.55    1.07
  -2   5  -3   19.53    1.91
  -2   5  -3   10.94    1.58
   2   5   3   17.39    1.88
  -3  -5  -3    0.62    0.51
  -3   5  -3    1.08    0.81
  -3   5  -3    0.84    0.44
   3   5   3    1.11    0.88
  -3   5  -3    2.51    0.80
  -4  -5  -3   10.96    1.19
  -4  -5  -3   10.44    1.17
  -4   5  -3    8.86    1.08
  -4   5  -3    7.63    1.36
  -4   5  -3    9.03    1.37
   4   5   3   11.49    1.69
  -5  -5  -3   12.66    1.26
  -5  -5  -3   14.66    1.55
  -5   5  -3   13.64    1.62
  -5   5  -3   13.51    1.51
   5   5   3   13.98    1.88
  -5   5  -3   13.55    1.83
  -6  -5  -3   16.33    1.69
  -6  -5  -3   11.93    1.28
  -6   5  -3   12.16    1.47
  -6   5  -3   10.59    1.52
  -6   5  -3    7.27    1.47
   6   5   3   11.90    1.89
  -7  -5  -3    1.66    0.85
  -7  -5  -3    1.49    0.54
  -7   5  -3    0.48    0.66
  -7   5  -3    0.77    0.77
  -7   5  -3    0.53    0.69
   7   5   3    2.02    1.12
  -8  -5  -3    5.79    0.89
  -8  -5  -3    6.54    1.34
  -8   5  -3    4.88    1.33
   8   5   3    5.57    1.49
  -8   5  -3    6.30    1.18
  -8   5  -3    6.74    1.24
  -9  -5  -3    3.76    1.17
  -9  -5  -3    2.26    0.61
   9   5   3    1.79    1.16
  -9   5  -3    2.60    1.07
  -9   5  -3    1.63    1.21
  -9   5  -3    1.15    0.87
 -10  -5  -3    3.26    0.74
 -10  -5  -3    4.59    1.41
 -10   5  -3    4.20    1.43
  10   5   3    3.67    1.43
 -10   5  -3    6.63    1.45
 -10   5  -3    3.67    1.01
 -11  -5  -3   17.07    2.34
  11  -5   3   21.87    2.53
 -11  -5  -3   16.76    1.48
  11   5   3   12.80    2.33
 -11   5  -3   13.66    2.15
 -11   5  -3   17.46    2.07
  12  -5   3   -0.63    0.89
 -12  -5  -3   -0.85    1.05
  12  -5   3    0.98    0.72
 -12   5  -3    1.55    1.00
  12   5   3    0.74    1.31
 -13  -5  -3   -0.87    0.96
  13  -5   3   -0.16    0.72
  13  -5   3    0.05    0.97
  13   5   3   -1.99    0.97
 -13   5  -3    0.15    0.89
  14  -5   3   -0.14    1.00
 -14  -5  -3    1.31    1.17
 -14   5  -3   -0.21    0.71
  14   5   3    1.80    1.17
 -15  -5  -3    0.06    1.17
  15  -5   3   -0.93    0.90
  15   5   3   -0.12    1.08
 -15   5  -3   -0.25    0.49
  16  -5   3    0.88    1.05
 -16  -5  -3    7.09    2.04
  16   5   3   -1.55    1.20
 -16   5  -3   -0.10    1.00
  17  -5   3   -0.58    1.13
 -17  -5  -3   -1.57    1.11
 -17   5  -3   -0.61    0.99
  17   5   3    0.58    1.37
 -18  -5  -3   -1.05    1.02
  18  -5   3    0.82    1.35
  18   5   3   -0.71    1.31
 -18   5  -3    1.13    1.20
  19  -5   3   -0.85    1.23
  19  -6  -3    0.15    1.34
 -19  -6   3    1.64    1.64
  19   6  -3    1.17    1.42
 -19   6   3    0.08    1.04
  18  -6  -3    3.01    1.57
 -18  -6   3    0.09    1.33
 -18   6   3   -0.57    1.02
  18   6  -3    1.22    1.60
  17  -6  -3    1.21    1.28
 -17  -6   3    0.56    1.35
  17   6  -3    1.33    1.40
 -17   6   3    1.03    1.14
  16  -6  -3   -0.45    0.79
 -16  -6   3   -1.50    1.06
  16   6  -3   -0.48    1.07
 -16   6   3   -0.16    0.60
  15  -6  -3    1.86    1.12
 -15  -6   3   -0.68    1.01
  15   6  -3   -1.50    1.07
 -15   6   3    0.79    0.78
  14  -6  -3    3.88    1.36
 -14  -6   3    4.21    1.59
  14   6  -3    5.27    1.65
 -14   6   3    3.03    1.14
 -13  -6   3   -0.39    1.08
  13  -6  -3   -0.28    0.81
  13   6  -3   -0.58    1.25
 -13   6   3    0.48    0.74
 -12  -6   3   14.23    2.21
  12  -6  -3   12.63    1.57
 -12   6   3   11.54    1.86
 -12   6   3   13.26    2.58
  12   6  -3   13.43    2.38
 -11  -6   3   -0.01    0.43
 -11  -6   3   -1.10    0.80
  11  -6  -3   -0.19    0.54
  11   6  -3   -0.45    1.13
 -11   6   3    0.40    0.94
 -11   6   3    0.48    1.18
 -10  -6   3   40.34    3.27
 -10  -6   3   40.83    2.64
  10  -6  -3   32.86    2.81
  10   6  -3   38.49    3.55
 -10   6   3   34.35    3.12
 -10   6   3   38.81    3.70
  -9  -6   3    9.50    1.74
   9  -6  -3   12.54    1.53
  -9  -6   3   10.94    1.22
  -9   6   3   14.04    2.40
  -9   6   3   12.45    1.76
   9   6  -3   11.33    1.98
  -8  -6   3    1.49    0.96
   8  -6  -3    2.14    0.77
  -8  -6   3    1.37    0.56
  -8   6   3    2.13    1.26
  -8   6   3    1.75    0.84
   8   6  -3    2.79    1.13
   7  -6  -3    5.21    1.04
  -7  -6   3    4.89    0.82
  -7  -6   3    3.89    1.09
  -7   6   3    5.77    1.49
  -7   6   3    6.57    1.12
   7   6  -3    2.33    1.07
  -6  -6   3   20.89    1.71
   6  -6  -3   20.15    1.89
  -6  -6   3   23.05    1.98
  -6   6   3   20.59    2.51
  -6   6   3   21.98    1.84
   6   6  -3   21.58    2.60
  -5  -6   3    4.62    0.96
  -5  -6   3    2.85    0.74
   5  -6  -3    3.44    0.92
  -5   6   3    3.92    1.19
   5   6  -3    3.22    1.11
  -5   6   3    3.67    0.73
  -4  -6   3   25.00    1.86
  -4  -6   3   23.92    1.86
   4  -6  -3   19.44    1.88
  -4   6   3   21.67    1.64
  -4   6   3   21.09    2.21
   4   6  -3   21.35    2.48
   3  -6  -3   24.91    2.12
  -3  -6   3   26.11    2.02
  -3  -6   3   25.44    1.91
  -3   6   3   24.40    1.67
  -3   6   3   23.03    2.41
   3   6  -3   24.19    2.31
   2  -6  -3   41.98    2.97
  -2  -6   3   40.22    2.71
  -2  -6   3   39.72    2.90
   2   6  -3   38.38    3.24
  -2   6   3   38.90    3.23
  -1  -6   3    3.52    0.81
   1  -6  -3    3.14    0.81
  -1  -6   3    4.59    0.65
  -1   6   3    4.65    1.10
   1   6  -3    2.37    1.01
   0  -6  -3   52.83    3.65
   0  -6   3   53.14    3.71
   0  -6   3   51.43    3.38
   0   6  -3   54.25    4.00
   0   6   3   53.54    4.01
   1  -6   3    0.93    0.46
  -1  -6  -3    0.52    0.59
   1  -6   3    0.17    0.57
   1   6   3    0.52    0.90
  -1   6  -3    0.14    0.81
  -2  -6  -3   -0.02    0.32
  -2  -6  -3   -0.50    0.47
   2  -6   3    0.30    0.40
  -2   6  -3    0.67    0.79
  -2   6  -3    0.19    0.72
   2   6   3    0.97    0.84
  -3  -6  -3   21.93    1.61
   3  -6   3   20.32    1.68
  -3  -6  -3   22.95    1.83
  -3   6  -3   21.39    2.13
  -3   6  -3   17.78    2.10
   3   6   3   24.19    2.28
  -4  -6  -3    0.86    0.50
  -4  -6  -3    0.79    0.58
  -4   6  -3    0.05    0.85
  -4   6  -3    1.15    0.50
   4   6   3    3.00    1.16
  -4   6  -3    1.03    0.87
  -5  -6  -3    1.34    0.63
  -5  -6  -3    1.02    0.60
   5   6   3    1.05    1.07
  -5   6  -3    1.10    0.88
  -5   6  -3    2.27    0.66
  -5   6  -3    2.04    1.05
  -6  -6  -3    1.76    0.63
  -6  -6  -3    0.93    0.75
  -6   6  -3    2.38    0.96
  -6   6  -3    1.72    0.71
  -6   6  -3    2.99    1.11
   6   6   3    2.28    1.16
  -7  -6  -3   10.41    1.50
  -7  -6  -3   10.51    1.29
  -7   6  -3   11.38    1.49
  -7   6  -3    9.63    1.57
   7   6   3    8.28    1.67
  -7   6  -3    8.07    1.69
  -8  -6  -3    1.27    0.94
  -8  -6  -3    2.35    0.69
  -8   6  -3    1.15    0.87
  -8   6  -3    2.46    1.03
  -8   6  -3   -1.24    1.03
   8   6   3    1.17    1.10
  -9  -6  -3    4.39    1.19
  -9  -6  -3    2.24    0.72
  -9   6  -3    2.01    1.03
  -9   6  -3    4.70    1.48
   9   6   3    3.86    1.45
  -9   6  -3    4.01    1.09
 -10  -6  -3    2.54    1.20
 -10  -6  -3    2.46    0.71
 -10   6  -3    2.04    1.38
  10   6   3    2.69    1.35
 -10   6  -3    3.01    1.18
  11  -6   3    8.67    1.35
 -11  -6  -3    5.08    1.49
 -11  -6  -3    4.90    0.96
  11   6   3    4.95    1.68
 -11   6  -3    5.12    1.74
 -11   6  -3    3.36    1.21
  12  -6   3    1.92    1.12
  12  -6   3   -0.50    0.60
 -12  -6  -3   -0.43    0.95
  12   6   3   -2.61    1.03
 -12   6  -3    0.08    0.90
  13  -6   3    2.88    1.27
 -13  -6  -3    1.06    1.25
  13  -6   3    1.21    0.81
 -13   6  -3    0.35    0.79
  13   6   3    0.55    1.11
 -14  -6  -3   -0.22    1.08
  14  -6   3   -0.31    0.76
  14   6   3    0.73    1.26
 -14   6  -3    1.76    0.84
 -15  -6  -3    0.99    1.17
  15  -6   3    0.31    0.85
 -15   6  -3   -0.08    0.49
  15   6   3    1.30    1.25
  16  -6   3    0.88    1.15
 -16  -6  -3    3.69    1.63
 -16   6  -3    0.60    1.00
  16   6   3    0.48    1.21
  17  -6   3   -0.31    1.15
 -17  -6  -3    0.61    1.30
  17   6   3   -1.61    1.22
 -17   6  -3   -1.02    1.02
 -18  -6  -3    0.68    1.18
  18  -6   3    0.91    1.36
 -18   6  -3   -0.42    1.09
  18   6   3   -1.94    1.22
 -18  -7   3    0.73    1.28
  18  -7  -3    1.61    1.41
  18   7  -3    0.04    1.48
 -18   7   3    0.96    1.14
  17  -7  -3   -0.02    1.03
 -17  -7   3    2.02    1.41
  17   7  -3    1.02    1.64
 -17   7   3    1.20    1.16
  16  -7  -3   -0.68    0.82
 -16  -7   3   -0.41    1.13
  16   7  -3    0.42    1.22
 -16   7   3   -0.19    0.41
 -15  -7   3    0.15    1.10
  15  -7  -3   -0.37    0.89
 -15   7   3    0.40    0.66
  15   7  -3    1.43    1.46
  14  -7  -3    0.49    0.95
 -14  -7   3    0.69    1.17
  14   7  -3    0.96    1.51
 -14   7   3   -0.01    0.87
 -13  -7   3    3.96    1.46
  13  -7  -3    2.49    1.01
 -13   7   3    2.53    1.07
  13   7  -3    3.95    1.70
 -13   7   3    1.89    1.52
  12  -7  -3    5.75    1.18
 -12  -7   3    3.63    1.36
 -12   7   3    5.10    1.82
  12   7  -3    5.56    1.95
 -12   7   3    3.83    1.24
  11  -7  -3    6.17    1.20
 -11  -7   3    5.11    1.40
 -11  -7   3    5.41    0.90
  11   7  -3    3.92    1.61
 -11   7   3    2.56    1.57
 -11   7   3    5.27    1.31
 -10  -7   3   -0.34    0.91
  10  -7  -3    1.03    0.73
 -10  -7   3    1.21    0.60
  10   7  -3   -0.80    1.05
 -10   7   3    0.30    1.31
 -10   7   3   -0.50    0.85
  -9  -7   3    2.12    1.06
  -9  -7   3    1.61    0.63
   9  -7  -3    2.71    0.92
  -9   7   3    1.95    1.31
   9   7  -3    3.39    1.44
  -9   7   3    1.09    0.85
  -8  -7   3    0.16    0.48
  -8  -7   3    0.18    0.82
   8  -7  -3   -0.16    0.65
  -8   7   3    0.07    0.70
   8   7  -3   -0.48    0.94
  -8   7   3    0.27    1.22
  -7  -7   3   13.95    1.28
  -7  -7   3   11.54    1.62
   7  -7  -3   10.32    1.55
   7   7  -3    9.68    2.03
  -7   7   3    8.84    1.89
  -7   7   3   12.33    1.49
  -6  -7   3    1.61    0.85
  -6  -7   3    3.29    0.75
   6  -7  -3    3.29    1.00
   6   7  -3    0.39    1.06
  -6   7   3    2.26    1.20
  -6   7   3    3.12    0.74
  -5  -7   3    0.58    0.56
  -5  -7   3    0.14    0.61
   5  -7  -3    0.53    0.74
   5   7  -3    1.16    0.95
  -5   7   3   -0.19    0.38
  -5   7   3   -0.07    0.97
  -4  -7   3    0.28    0.54
  -4  -7   3    1.28    0.62
   4  -7  -3    0.14    0.61
   4   7  -3    0.87    1.01
  -4   7   3    0.69    0.35
  -4   7   3    1.16    1.05
   3  -7  -3    1.25    0.75
  -3  -7   3    2.30    0.78
  -3  -7   3    1.20    0.61
  -3   7   3    2.10    1.13
  -3   7   3    2.23    0.32
   3   7  -3    0.97    1.01
   2  -7  -3   48.65    3.51
  -2  -7   3   51.46    3.48
  -2  -7   3   46.83    3.17
   2   7  -3   49.21    3.82
  -2   7   3   43.04    3.82
  -1  -7   3   -0.23    0.55
  -1  -7   3    1.12    0.44
   1  -7  -3    0.48    0.68
  -1   7   3   -0.84    0.81
   1   7  -3    1.47    0.95
   0  -7  -3   70.06    4.82
   0  -7   3   67.87    4.49
   0  -7   3   74.83    4.88
   0   7  -3   71.69    5.26
   0   7   3   78.70    5.38
   1  -7   3    0.03    0.55
  -1  -7  -3    0.58    0.56
   1  -7   3    1.35    0.50
   1   7   3    1.39    1.00
  -1   7  -3    1.87    1.00
   2  -7   3   -0.01    0.43
  -2  -7  -3   -0.38    0.29
  -2  -7  -3   -0.29    0.51
   2  -7   3   -0.74    0.54
   2   7   3    0.73    1.01
  -2   7  -3    0.38    0.85
  -3  -7  -3    0.55    0.65
  -3  -7  -3    1.11    0.43
   3  -7   3    1.66    0.54
   3  -7   3   -0.09    0.68
   3   7   3    1.32    1.14
  -3   7  -3    1.75    0.95
  -4  -7  -3    3.84    0.90
   4  -7   3    2.39    0.89
   4  -7   3    2.99    0.75
  -4  -7  -3    5.26    0.79
   4   7   3    2.99    1.11
  -4   7  -3    4.19    1.27
   5  -7   3    4.83    1.13
  -5  -7  -3    6.00    1.06
  -5  -7  -3    4.79    0.91
   5   7   3    4.13    1.28
  -5   7  -3    4.67    1.33
  -5   7  -3    4.69    0.85
  -6  -7  -3    1.27    0.63
   6  -7   3   -1.00    0.57
  -6  -7  -3   -0.48    0.61
  -6   7  -3    1.27    0.61
  -6   7  -3    0.50    0.88
   6   7   3   -0.24    0.92
  -7  -7  -3   -1.01    0.61
   7  -7   3    2.04    0.91
  -7  -7  -3    1.61    0.70
   7   7   3    2.93    1.43
  -7   7  -3    2.49    1.46
  -7   7  -3    2.26    0.91
   8  -7   3    0.98    0.83
  -8  -7  -3    0.00    0.81
  -8  -7  -3    1.91    0.68
  -8   7  -3    0.42    0.81
  -8   7  -3    0.81    1.13
   8   7   3    0.09    1.19
  -9  -7  -3    3.01    1.13
  -9  -7  -3    2.42    0.78
   9  -7   3    3.15    1.05
   9   7   3    1.55    1.30
  -9   7  -3    3.46    1.16
  -9   7  -3    3.79    1.58
  10  -7   3    0.70    0.76
 -10  -7  -3   -0.51    0.93
 -10  -7  -3   -0.54    0.52
  10   7   3   -0.08    1.34
 -10   7  -3    0.08    1.24
 -10   7  -3   -1.30    0.82
  11  -7   3    1.31    0.83
 -11  -7  -3    1.26    1.15
 -11  -7  -3    3.46    0.89
 -11   7  -3    1.58    1.38
  11   7   3    3.90    1.62
 -11   7  -3    1.15    1.04
  12  -7   3    7.45    1.36
 -12  -7  -3    3.90    1.35
 -12   7  -3    3.37    1.12
 -12   7  -3    3.68    1.77
  12   7   3    4.73    1.82
  13  -7   3   -0.12    0.82
 -13  -7  -3    0.17    0.96
  13  -7   3   -0.18    0.70
 -13   7  -3    0.70    0.90
  13   7   3   -0.31    1.33
 -14  -7  -3    1.23    1.28
  14  -7   3   -0.11    0.89
  14   7   3   -0.53    1.25
 -14   7  -3    0.45    0.81
  15  -7   3    0.90    0.92
 -15  -7  -3    2.01    1.32
 -15   7  -3    0.70    0.84
  15   7   3    2.03    1.74
  16  -7   3   -0.01    1.15
 -16  -7  -3    1.26    1.31
 -16   7  -3   -0.24    1.01
  16   7   3    3.85    1.90
 -17  -7  -3    0.18    1.31
  17  -7   3    1.92    1.33
  17   7   3    4.32    2.11
 -17   7  -3    1.50    1.23
 -18  -7  -3   -0.78    1.22
  18  -7   3    0.88    1.48
 -18   7  -3   -0.01    1.03
  18   7   3   -0.84    1.55
 -18  -8   3   -1.85    0.98
  18  -8  -3    0.45    1.25
 -18   8   3    0.22    1.12
  18   8  -3    0.86    1.78
 -17  -8   3   -0.35    1.03
  17  -8  -3    0.97    1.20
 -17   8   3    0.10    0.89
  17   8  -3   -1.16    1.33
  16  -8  -3    0.18    0.95
 -16  -8   3    1.34    1.16
  16   8  -3    1.57    1.57
 -16   8   3    1.14    0.88
  15  -8  -3    5.77    1.70
  15   8  -3    3.94    1.64
 -14  -8   3    0.70    1.17
 -14   8   3    0.29    0.76
 -14   8   3    2.48    1.98
  14   8  -3    1.47    1.66
 -13  -8   3    5.20    1.56
  13  -8  -3    8.41    1.40
  13   8  -3    5.71    2.07
 -13   8   3    8.46    1.61
 -13   8   3    8.96    2.49
 -12  -8   3   -0.01    0.99
  12  -8  -3    0.56    0.74
  12   8  -3   -0.06    1.25
 -12   8   3   -0.15    1.61
 -12   8   3   -0.03    0.84
 -11  -8   3   -0.50    0.91
  11  -8  -3    1.22    0.82
 -11  -8   3    3.19    0.80
 -11   8   3    5.63    1.94
 -11   8   3    1.14    0.96
  11   8  -3    1.56    1.62
 -10  -8   3    8.42    1.18
 -10  -8   3    4.61    1.36
  10  -8  -3    6.69    1.34
 -10   8   3    8.37    1.49
  10   8  -3    4.11    1.62
 -10   8   3    5.75    2.01
  -9  -8   3   -0.51    0.50
  -9  -8   3   -0.09    0.73
   9  -8  -3    0.38    0.73
   9   8  -3   -0.52    1.13
  -9   8   3   -1.00    0.76
  -9   8   3   -0.20    1.32
   8  -8  -3    0.79    0.78
  -8  -8   3    0.97    0.90
  -8  -8   3    0.04    0.47
   8   8  -3    0.91    1.32
  -8   8   3    0.94    1.22
  -8   8   3    0.11    0.61
   7  -8  -3    0.28    0.74
  -7  -8   3    0.42    0.61
  -7  -8   3    2.10    0.93
  -7   8   3   -0.66    1.04
   7   8  -3    2.23    1.31
  -7   8   3    0.50    0.61
  -6  -8   3    9.87    1.31
  -6  -8   3    9.21    1.37
   6  -8  -3    5.51    1.24
   6   8  -3    7.57    1.72
  -6   8   3    9.42    1.12
  -6   8   3   10.33    2.07
   5  -8  -3    0.43    0.81
  -5  -8   3    0.58    0.65
  -5  -8   3    1.34    0.68
  -5   8   3    0.31    0.40
  -5   8   3    2.76    1.27
   5   8  -3    0.29    0.92
  -4  -8   3    7.99    1.05
  -4  -8   3    7.14    1.20
   4  -8  -3    6.55    1.23
  -4   8   3    6.53    0.62
  -4   8   3    5.32    1.51
   4   8  -3    5.91    1.53
  -3  -8   3    7.22    1.24
  -3  -8   3    8.50    1.01
   3  -8  -3    6.63    1.32
  -3   8   3    8.04    1.72
   3   8  -3    6.35    1.51
  -2  -8   3    6.19    1.13
  -2  -8   3    4.99    0.73
   2  -8  -3    3.82    1.00
   2   8  -3    1.77    1.10
  -2   8   3    5.21    1.49
  -1  -8   3   -0.36    0.67
   1  -8  -3   -0.63    0.57
  -1  -8   3    0.18    0.36
  -1   8   3   -1.25    0.86
   1   8  -3   -0.32    0.88
   0  -8   3    1.33    0.74
   0  -8  -3   -0.14    0.55
   0  -8   3    1.29    0.36
   0   8  -3    0.52    1.00
   0   8   3    0.50    0.93
   1  -8   3    1.11    0.38
  -1  -8  -3    0.01    0.49
   1  -8   3   -0.68    0.52
   1   8   3    1.14    1.07
  -1   8  -3   -0.17    0.80
  -2  -8  -3    1.53    0.77
   2  -8   3    1.79    0.51
   2  -8   3    2.17    0.92
  -2  -8  -3    1.05    0.33
  -2   8  -3    1.63    1.05
   2   8   3    3.10    1.17
  -3  -8  -3   11.77    1.04
   3  -8   3   10.93    1.10
   3  -8   3   10.59    1.65
  -3  -8  -3   12.88    1.60
  -3   8  -3   15.21    2.16
   3   8   3   17.71    2.36
   4  -8   3    2.63    0.63
   4  -8   3    1.86    0.93
  -4  -8  -3    0.60    0.49
  -4  -8  -3    0.23    0.53
  -4   8  -3    3.94    1.30
   4   8   3    1.46    1.11
  -5  -8  -3    9.70    1.43
   5  -8   3   12.81    1.47
   5  -8   3   11.97    1.74
  -5  -8  -3   11.24    1.31
   5   8   3   10.87    2.01
  -5   8  -3   10.94    2.00
  -6  -8  -3    1.76    0.76
   6  -8   3    2.40    0.95
  -6  -8  -3    3.19    0.87
  -6   8  -3    3.94    0.81
   6   8   3    2.34    1.43
  -6   8  -3    5.72    1.48
  -7  -8  -3    0.07    0.67
   7  -8   3    0.43    0.84
  -7  -8  -3    0.90    0.63
   7   8   3   -0.23    1.24
  -7   8  -3    0.73    0.64
  -7   8  -3    0.63    1.04
  -8  -8  -3    1.45    0.73
   8  -8   3    3.43    1.02
  -8  -8  -3    2.05    0.92
  -8   8  -3    4.21    1.59
   8   8   3    3.49    1.61
  -8   8  -3    1.90    0.88
  -9  -8  -3    9.52    1.46
   9  -8   3   10.16    1.70
  -9  -8  -3    8.85    1.63
   9   8   3   14.42    2.54
  -9   8  -3   14.13    2.43
  -9   8  -3   13.69    1.84
  10  -8   3    2.17    1.07
 -10  -8  -3    2.49    1.19
 -10  -8  -3    2.13    0.80
 -10   8  -3    1.48    1.02
  10   8   3    2.33    1.62
 -10   8  -3    1.17    1.37
 -11  -8  -3    1.43    0.78
 -11  -8  -3    2.66    1.21
  11  -8   3    0.95    0.85
 -11   8  -3   -0.33    1.25
 -11   8  -3    1.68    0.97
  11   8   3    1.81    1.61
 -12  -8  -3    3.70    1.38
  12  -8   3    1.69    0.97
 -12   8  -3    0.82    0.90
  12   8   3    1.32    1.49
 -12   8  -3    0.58    1.52
  13  -8   3    1.08    0.86
 -13  -8  -3   -0.04    1.01
 -13   8  -3    1.76    0.96
 -13   8  -3    2.97    1.69
  13   8   3   -1.54    1.17
  14  -8   3    0.47    0.84
 -14  -8  -3   -0.84    0.98
 -14   8  -3   -0.13    0.68
  14   8   3    0.07    1.28
  15  -8   3    2.36    1.34
 -15  -8  -3    0.00    1.08
 -15   8  -3    0.15    0.72
  15   8   3   -1.35    1.22
 -16  -8  -3    0.47    1.22
  16  -8   3    0.94    1.27
  16   8   3    1.67    1.76
 -16   8  -3    1.65    1.23
 -17  -8  -3    0.35    1.22
  17  -8   3    3.03    1.54
 -17   8  -3    1.68    1.34
  17   8   3    1.29    1.63
  17  -9  -3    0.16    1.09
 -17  -9   3   -0.76    1.03
 -17   9   3    0.10    0.64
  17   9  -3   -1.10    1.60
 -16  -9   3    0.15    1.08
  16  -9  -3   -0.55    0.95
  16   9  -3   -0.54    1.63
 -16   9   3    0.44    0.68
 -15  -9   3    0.80    1.01
 -15   9   3    1.69    0.97
  15   9  -3   -1.73    1.23
 -14  -9   3    0.15    1.11
  14   9  -3    0.58    1.58
 -14   9   3   -0.77    1.48
 -14   9   3   -1.29    0.73
 -13  -9   3    5.75    1.47
  13  -9  -3   10.14    1.59
 -13   9   3    4.99    1.34
  13   9  -3    4.67    2.07
 -13   9   3    7.85    2.36
  12  -9  -3    1.23    0.90
 -12  -9   3    2.16    1.12
  12   9  -3    0.82    1.45
 -12   9   3    2.65    1.06
 -12   9   3   -0.52    1.49
  11  -9  -3    3.57    1.06
 -11  -9   3    4.72    0.99
 -11  -9   3    3.62    1.23
  11   9  -3    2.50    1.57
 -11   9   3    1.39    1.65
 -11   9   3    2.39    1.00
 -10  -9   3   -0.10    0.97
 -10  -9   3    1.31    0.66
  10  -9  -3   -0.20    0.72
 -10   9   3   -0.85    0.63
  10   9  -3   -1.30    1.31
 -10   9   3   -1.04    1.28
  -9  -9   3    0.51    0.66
   9  -9  -3    3.77    1.11
  -9  -9   3    0.87    0.92
  -9   9   3   -0.97    1.14
  -9   9   3   -0.75    0.59
   9   9  -3    0.46    1.45
   8  -9  -3    6.51    1.41
  -8  -9   3    2.84    0.87
  -8  -9   3    3.67    1.06
  -8   9   3    5.05    1.03
   8   9  -3    3.74    1.63
  -8   9   3    3.99    1.82
  -7  -9   3    5.27    1.08
   7  -9  -3    3.14    1.11
  -7  -9   3    2.77    0.93
  -7   9   3    4.76    0.89
   7   9  -3    2.80    1.60
  -7   9   3    1.73    1.42
  -6  -9   3   -0.10    0.68
  -6  -9   3   -0.41    0.54
   6  -9  -3    1.09    0.93
  -6   9   3    0.09    1.20
  -6   9   3    0.80    0.47
   6   9  -3    0.06    1.28
   5  -9  -3    1.62    0.89
  -5  -9   3    0.43    0.64
  -5  -9   3    0.99    0.73
  -5   9   3    0.79    0.39
  -5   9   3    2.58    1.47
   5   9  -3    0.68    1.11
  -4  -9   3    0.75    0.69
  -4  -9   3    1.55    0.70
   4  -9  -3    2.24    0.90
   4   9  -3    1.28    1.34
  -4   9   3    0.82    1.11
   3  -9  -3    0.17    0.76
  -3  -9   3   -0.21    0.68
  -3  -9   3    0.58    0.50
   3   9  -3   -0.66    0.99
  -3   9   3    1.07    1.12
   2  -9  -3    1.30    0.80
  -2  -9   3    0.94    0.81
  -2  -9   3    0.79    0.45
  -2   9   3   -0.54    0.97
   2   9  -3    2.10    1.14
  -1  -9   3    0.51    0.36
   1  -9  -3   -0.36    0.68
  -1  -9   3    0.82    0.88
   1   9  -3    1.52    1.14
  -1   9   3    0.21    1.15
   0  -9  -3    3.64    0.94
   0  -9   3    2.17    1.01
   0   9  -3    4.05    1.44
   0   9   3    2.95    1.39
   1  -9   3   -0.11    0.68
  -1  -9  -3    0.14    0.61
   1   9   3   -1.65    0.80
  -1   9  -3    1.71    1.13
  -2  -9  -3    3.05    1.01
   2  -9   3    3.03    1.07
   2  -9   3    2.76    0.53
   2   9   3    5.10    1.44
  -2   9  -3    1.87    1.26
  -3  -9  -3    1.96    0.80
  -3  -9  -3    1.49    0.43
   3  -9   3    1.85    0.57
   3  -9   3    2.29    1.00
   3   9   3    1.49    1.27
  -3   9  -3    1.36    1.14
   4  -9   3    9.85    1.16
   4  -9   3    8.18    1.57
  -4  -9  -3    9.91    1.06
  -4  -9  -3    8.61    1.37
   4   9   3    8.28    1.84
  -4   9  -3    6.43    1.73
  -5  -9  -3    3.28    0.99
   5  -9   3    6.83    1.01
  -5  -9  -3    5.20    0.90
   5  -9   3    4.01    1.16
   5   9   3    5.12    1.66
  -5   9  -3    4.44    1.46
  -6  -9  -3    1.98    0.74
  -6  -9  -3    2.03    0.84
   6  -9   3    1.56    0.76
   6  -9   3    0.56    0.83
   6   9   3    0.66    1.37
  -6   9  -3    1.68    1.27
   7  -9   3    5.38    1.37
  -7  -9  -3    5.89    1.12
  -7  -9  -3    4.38    1.03
   7   9   3    8.87    2.17
  -7   9  -3    7.51    2.02
  -7   9  -3    5.53    1.07
  -8  -9  -3    3.12    1.07
  -8  -9  -3    2.94    0.96
   8  -9   3    1.18    0.98
  -8   9  -3    3.19    1.63
  -8   9  -3    1.96    0.92
   8   9   3    2.98    1.61
  -9  -9  -3    1.40    0.91
  -9  -9  -3    0.48    0.69
   9  -9   3    0.84    0.89
   9   9   3   -0.66    1.21
  -9   9  -3   -0.04    0.68
  -9   9  -3   -0.58    1.29
  10  -9   3    0.72    0.91
 -10  -9  -3   -0.10    0.58
 -10  -9  -3    0.00    0.87
 -10   9  -3    0.44    0.86
 -10   9  -3   -1.63    1.13
  10   9   3   -0.68    1.18
 -11  -9  -3    1.01    1.09
  11  -9   3    3.16    1.22
 -11  -9  -3    1.03    0.78
  11   9   3    0.96    1.50
 -11   9  -3    2.51    1.09
 -11   9  -3    0.50    1.59
  12  -9   3   -0.23    0.81
 -12  -9  -3   -1.24    0.86
 -12   9  -3   -1.64    1.37
  12   9   3    0.94    1.58
 -12   9  -3    0.14    0.81
 -13  -9  -3    1.82    1.17
  13  -9   3    1.54    0.97
 -13   9  -3    0.65    1.51
  13   9   3    1.32    1.25
 -13   9  -3    1.09    0.86
 -14  -9  -3    0.98    1.13
 -14   9  -3    2.11    0.96
  14   9   3   -1.66    1.32
 -14   9  -3    1.95    1.82
 -15  -9  -3    0.96    1.21
  15  -9   3    0.91    1.07
  15   9   3    2.82    1.96
 -15   9  -3    0.02    0.64
  16  -9   3    0.38    1.14
 -16  -9  -3    1.64    1.38
 -16   9  -3    0.34    0.76
  16   9   3    4.91    2.07
  17  -9   3   -0.33    1.17
  16 -10  -3    0.77    1.17
 -16 -10   3   -0.19    0.98
  16  10  -3    0.47    1.64
 -15 -10   3    1.16    1.12
  15  10  -3   -0.68    1.58
 -15  10   3    0.02    1.88
 -14 -10   3    1.86    1.09
 -14  10   3    0.04    1.64
  14  10  -3   -0.31    1.27
  13 -10  -3    0.81    0.77
 -13 -10   3   -1.11    0.88
  13  10  -3    0.23    1.50
 -13  10   3    0.48    1.63
 -12 -10   3    0.57    1.04
  12 -10  -3    0.34    0.81
 -12  10   3    1.83    1.72
  12  10  -3   -0.61    1.23
 -11 -10   3    1.19    0.74
 -11 -10   3    1.79    1.13
  11 -10  -3    0.68    0.85
  11  10  -3   -1.05    1.29
 -11  10   3   -0.85    1.54
  10 -10  -3    1.01    0.86
 -10 -10   3    1.44    0.71
 -10 -10   3    1.46    0.89
 -10  10   3    1.68    1.46
  10  10  -3    0.19    1.58
  -9 -10   3   -0.07    0.80
   9 -10  -3    0.58    0.89
  -9 -10   3    1.38    0.62
  -9  10   3   -1.23    1.32
   9  10  -3   -1.14    1.39
   8 -10  -3    1.69    0.96
  -8 -10   3    0.90    0.71
  -8 -10   3    1.76    0.92
  -8  10   3    0.82    1.45
   8  10  -3    2.79    1.55
  -7 -10   3    0.98    0.82
   7 -10  -3    3.81    1.18
  -7 -10   3    0.25    0.71
   7  10  -3    3.17    1.64
  -7  10   3   -1.09    1.27
  -6 -10   3    8.54    1.31
   6 -10  -3   10.56    1.76
  -6 -10   3   10.12    1.49
   6  10  -3    8.58    2.00
  -6  10   3   12.53    2.39
  -5 -10   3    1.53    0.83
  -5 -10   3    2.31    0.78
   5 -10  -3    1.49    1.03
   5  10  -3    4.10    1.67
  -5  10   3    2.17    1.53
  -4 -10   3    0.54    0.58
   4 -10  -3    0.81    0.91
  -4 -10   3    0.42    0.78
   4  10  -3    0.80    1.36
  -4  10   3    1.84    1.49
  -3 -10   3   13.46    1.33
  -3 -10   3    6.91    1.35
   3 -10  -3    7.72    1.50
  -3  10   3    7.78    1.93
   3  10  -3    8.98    1.99
  -2 -10   3   -0.86    0.54
   2 -10  -3   -1.07    0.70
   2  10  -3   -0.11    1.17
  -2  10   3    0.77    1.15
  -1 -10   3   -0.68    0.72
   1 -10  -3    1.24    0.83
   1  10  -3    0.76    1.22
  -1  10   3   -0.79    1.00
   0 -10  -3   -0.34    0.63
   0 -10   3    1.23    0.93
   0  10   3   -0.44    1.08
   0  10  -3    2.30    1.36
  -1 -10  -3    1.08    0.80
   1 -10   3    1.06    0.86
  -1  10  -3    2.56    1.30
   1  10   3    1.59    1.36
   2 -10   3    0.27    0.78
  -2 -10  -3   -0.63    0.67
   2  10   3   -0.16    1.22
  -2  10  -3   -0.12    1.16
  -3 -10  -3    0.85    0.77
   3 -10   3   -0.06    0.91
  -3  10  -3    0.64    1.25
   3  10   3   -0.06    1.28
   4 -10   3    3.56    1.32
  -4 -10  -3    6.35    1.24
  -4  10  -3    7.54    1.83
   4  10   3    4.96    1.82
  -5 -10  -3    2.72    0.98
  -5 -10  -3    7.42    1.08
   5 -10   3    6.32    1.50
  -5  10  -3    4.35    1.76
   5  10   3    4.17    1.77
  -6 -10  -3   17.05    2.10
  -6 -10  -3   16.47    1.74
   6 -10   3   19.97    2.50
   6  10   3   15.98    2.87
  -6  10  -3   13.50    2.51
   7 -10   3    0.43    0.82
  -7 -10  -3    0.40    0.66
  -7 -10  -3    0.57    0.77
  -7  10  -3   -1.79    1.10
   7  10   3   -0.65    1.22
   8 -10   3   -0.94    0.83
   8 -10   3   -0.70    0.96
  -8 -10  -3    0.27    0.73
  -8 -10  -3    0.20    0.77
  -8  10  -3    1.57    1.39
   8  10   3    1.17    1.37
   9 -10   3    3.48    1.23
  -9 -10  -3    0.95    0.91
  -9 -10  -3    1.14    0.79
  -9  10  -3   -0.02    1.42
   9  10   3    1.65    1.62
  -9  10  -3    0.06    0.72
  10 -10   3    1.65    1.14
 -10 -10  -3    1.71    0.98
 -10 -10  -3    0.78    0.78
 -10  10  -3    1.01    1.55
  10  10   3   -1.53    1.34
 -10  10  -3    1.12    0.93
 -11 -10  -3    0.81    0.96
 -11 -10  -3    1.72    0.88
  11 -10   3    0.36    0.94
 -11  10  -3    4.57    1.98
 -11  10  -3    1.21    1.08
  11  10   3    1.24    1.40
 -12 -10  -3    2.16    1.21
  12 -10   3    1.12    1.04
 -12  10  -3    4.14    2.01
  12  10   3    0.61    1.27
  13 -10   3    0.07    0.87
 -13 -10  -3   -0.44    0.99
 -13  10  -3   -0.61    1.62
  13  10   3    0.43    1.73
 -14 -10  -3    1.86    1.16
 -14  10  -3   -1.22    1.70
  14  10   3   -0.35    1.58
  15 -10   3    0.77    1.16
 -15 -10  -3   -1.24    1.03
  15  10   3    0.29    1.72
 -16 -10  -3    0.13    1.14
  16 -10   3    1.36    1.36
  16  10   3   -0.73    1.53
  16  11  -3    0.33    1.76
  15  11  -3   -1.98    1.58
 -15  11   3    1.40    1.93
 -14 -11   3   -0.94    1.66
 -14  11   3    1.59    1.95
  14  11  -3    1.98    1.67
 -13 -11   3    0.50    1.72
  13 -11  -3    2.11    0.97
 -13  11   3    2.57    2.03
  13  11  -3    0.08    1.54
 -12 -11   3   -0.87    1.41
  12 -11  -3   -0.66    0.70
  12  11  -3    0.62    1.71
 -12  11   3    2.95    2.14
 -11 -11   3   -2.29    1.12
  11 -11  -3    0.51    0.88
 -11 -11   3    0.06    0.87
 -11  11   3    0.49    1.77
  11  11  -3   -0.79    1.50
 -10 -11   3    0.83    0.72
  10 -11  -3   -0.73    0.80
  10  11  -3    1.88    1.64
 -10  11   3    0.27    1.69
  -9 -11   3    1.62    0.88
   9 -11  -3    0.81    1.01
   9  11  -3    2.28    1.73
  -9  11   3    1.93    1.85
   8 -11  -3    0.05    0.88
  -8 -11   3   -0.06    0.68
   8  11  -3    0.45    1.47
  -8  11   3    0.82    1.58
  -7 -11   3    0.46    0.78
   7 -11  -3    2.73    1.27
  -7  11   3    2.87    1.69
   7  11  -3    2.13    1.71
  -6 -11   3    1.64    0.84
   6 -11  -3    4.16    1.41
  -6  11   3   -0.71    1.45
   6  11  -3    2.40    1.65
  -5 -11   3    1.52    0.84
   5 -11  -3    0.06    0.81
  -5  11   3    0.89    1.28
   5  11  -3   -1.82    1.20
  -4 -11   3    0.76    0.89
   4 -11  -3    1.71    0.98
   4  11  -3    1.36    1.28
  -4  11   3    3.44    1.73
  -3 -11   3    0.81    0.80
   3 -11  -3    1.88    0.96
   3  11  -3    1.90    1.44
  -3  11   3    0.08    1.23
  -2 -11   3    2.28    1.14
   2 -11  -3    1.35    0.88
   2  11  -3    4.86    1.60
  -2  11   3    3.78    1.78
   1 -11  -3    1.20    0.90
  -1 -11   3    0.91    0.92
   1  11  -3    0.69    1.26
  -1  11   3    0.42    1.28
   0 -11  -3    8.11    1.57
   0 -11   3    7.41    1.61
   0  11  -3    8.06    2.04
   0  11   3    5.65    1.74
   1 -11   3   12.17    1.90
  -1 -11  -3   10.65    1.72
   1  11   3    4.51    1.79
  -1  11  -3    6.90    1.94
  -2 -11  -3    2.88    1.15
   2 -11   3    4.04    1.38
  -2  11  -3    4.44    1.55
   2  11   3    1.33    1.54
   3 -11   3    8.62    1.63
  -3 -11  -3    5.08    1.30
  -3  11  -3    3.04    1.55
   3  11   3   10.16    2.29
   4 -11   3    0.28    0.91
  -4 -11  -3    1.71    0.95
  -4  11  -3   -0.92    1.12
   4  11   3   -0.73    1.34
   5 -11   3   -0.45    0.95
  -5 -11  -3    2.07    0.98
   5  11   3    0.79    1.45
  -5  11  -3    3.50    1.59
  -6 -11  -3   -0.13    0.77
   6 -11   3    0.24    1.02
  -6  11  -3   -1.39    1.28
   6  11   3    0.65    1.61
   7 -11   3    3.40    1.32
  -7 -11  -3    4.14    1.10
   7  11   3    1.58    1.52
  -7  11  -3    3.57    1.81
   8 -11   3    3.71    1.29
  -8 -11  -3    2.38    1.00
   8  11   3    1.81    1.56
  -8  11  -3    1.96    1.69
  -9 -11  -3    5.47    1.27
   9 -11   3    5.68    1.51
   9  11   3    0.34    1.70
  -9  11  -3    5.44    1.99
  10 -11   3    0.45    1.01
 -10 -11  -3   -1.14    0.60
  10  11   3   -1.23    1.13
 -10  11  -3   -1.10    1.37
 -11 -11  -3   -0.85    0.63
  11 -11   3   -0.32    0.91
 -11  11  -3   -1.03    1.40
  11  11   3    0.30    1.37
  12 -11   3    0.93    1.06
  12  11   3    1.83    1.70
 -12  11  -3   -2.48    1.45
  13 -11   3    1.61    1.01
 -13  11  -3   -3.69    1.30
  13  11   3   -1.72    1.39
 -14  11  -3   -0.42    1.70
  14  11   3   -0.06    1.75
  15  11   3   -0.07    1.63
 -15  11  -3   -2.21    1.78
  15  12  -3    0.95    1.90
 -15  12   3   -2.07    1.96
 -14  12   3    1.52    2.01
  14  12  -3    4.79    2.30
  13 -12  -3   -0.05    0.87
  13  12  -3    0.23    1.19
 -13  12   3   -0.65    1.80
  12 -12  -3    2.20    1.14
 -12  12   3    5.10    2.42
  12  12  -3    1.06    1.69
  11 -12  -3    2.30    1.08
  11  12  -3    1.28    1.56
 -11  12   3    4.74    2.31
  10 -12  -3    2.50    1.02
 -10 -12   3    1.95    0.94
  10  12  -3    0.99    1.74
 -10  12   3   -0.02    1.65
  -9 -12   3   -0.07    0.69
   9 -12  -3    1.43    1.04
   9  12  -3    0.24    1.79
  -9  12   3   -0.69    1.46
  -8 -12   3    0.51    0.75
   8 -12  -3   -0.11    0.88
  -8  12   3   -1.10    1.53
   8  12  -3    0.34    1.48
  -7 -12   3    2.73    0.99
   7 -12  -3    3.59    1.23
  -7  12   3    0.81    1.70
   7  12  -3    2.11    1.72
  -6 -12   3   -0.18    0.75
   6 -12  -3   -0.39    0.78
   6  12  -3    0.95    1.47
  -6  12   3   -0.04    1.46
  -5 -12   3   -0.62    0.66
   5 -12  -3    0.36    0.95
   5  12  -3   -0.77    1.24
  -5  12   3    0.56    1.30
   4 -12  -3    0.39    0.92
  -4 -12   3    0.86    0.79
  -4  12   3   -1.24    1.15
   4  12  -3    1.06    1.43
  -3 -12   3    0.93    0.93
   3 -12  -3    0.93    1.01
  -3  12   3    1.61    1.39
   3  12  -3   -0.06    1.31
  -2 -12   3   -0.23    0.72
   2 -12  -3    0.88    0.92
  -2  12   3   -0.05    1.20
   2  12  -3   -0.16    1.15
  -1 -12   3    1.34    0.89
   1 -12  -3    1.83    0.98
   1  12  -3   -0.88    1.29
  -1  12   3   -0.45    1.48
   0 -12  -3    4.36    1.38
   0 -12   3   -1.07    0.86
   0  12   3    0.59    1.46
   0  12  -3    0.32    1.41
  -1 -12  -3    0.65    0.84
   1 -12   3   -1.61    0.78
  -1  12  -3    1.64    1.50
   1  12   3    0.16    1.55
  -2 -12  -3    2.06    1.04
   2 -12   3    1.37    1.11
   2  12   3    3.53    1.74
  -2  12  -3   -1.29    1.25
  -3 -12  -3    0.78    0.91
   3 -12   3    1.43    1.07
   3  12   3    2.04    1.67
  -3  12  -3    0.59    1.35
  -4 -12  -3   -0.60    0.80
   4 -12   3    1.12    1.08
  -4  12  -3   -0.32    1.34
   4  12   3    0.15    1.44
   5 -12   3    1.13    1.16
  -5 -12  -3    2.65    1.07
   5  12   3    2.55    1.65
  -5  12  -3    1.29    1.45
  -6 -12  -3   -0.24    0.80
   6 -12   3    0.23    1.02
   6  12   3   -0.51    1.53
  -6  12  -3   -0.86    1.41
  -7 -12  -3    1.39    0.91
   7 -12   3    1.96    1.16
  -7  12  -3    1.32    1.62
   7  12   3    0.77    1.78
   8 -12   3    1.25    1.09
  -8 -12  -3    0.07    0.74
  -8  12  -3   -0.36    1.55
   8  12   3   -0.84    1.29
   9 -12   3    0.55    0.96
  -9 -12  -3    0.59    0.91
  -9  12  -3    0.12    1.60
   9  12   3   -0.76    1.46
  10 -12   3    0.72    1.03
 -10 -12  -3    0.42    0.83
 -10  12  -3   -1.17    1.57
  10  12   3   -0.41    1.46
  11 -12   3   -0.19    0.98
 -11 -12  -3    3.14    1.10
 -11  12  -3    0.95    1.59
  11  12   3   -1.61    1.53
  12 -12   3    1.55    1.19
 -12  12  -3   -0.04    1.84
  12  12   3    0.92    1.85
  13 -12   3    2.55    1.32
  13  12   3    1.74    1.79
 -13  12  -3    0.12    1.87
  14  12   3   -2.72    1.59
 -14  12  -3    0.98    2.14
  13 -13  -3    2.12    1.11
  13  13  -3    0.97    1.83
 -13  13   3   -0.05    1.98
  12 -13  -3    2.76    1.19
 -12  13   3   -0.16    1.65
  12  13  -3   -0.56    1.70
  11 -13  -3   -0.57    0.81
  11  13  -3   -0.65    1.28
 -11  13   3   -1.35    1.52
  10 -13  -3   -0.37    0.86
 -10 -13   3    0.70    0.88
 -10  13   3    0.26    1.56
  10  13  -3   -0.31    1.64
   9 -13  -3   -0.05    1.02
  -9 -13   3    0.20    0.89
  -9  13   3    0.02    1.64
   9  13  -3    0.78    1.91
   8 -13  -3    4.75    1.51
  -8 -13   3    2.07    1.05
   8  13  -3   -0.16    1.81
  -8  13   3    1.65    1.90
   7 -13  -3    2.39    1.13
  -7 -13   3   -0.22    0.75
  -7  13   3    1.76    1.74
   7  13  -3    3.26    2.10
   6 -13  -3    1.68    1.01
  -6 -13   3    0.22    0.81
  -6  13   3    1.21    1.73
   6  13  -3    0.35    1.79
  -5 -13   3    0.07    0.79
   5 -13  -3    0.40    0.93
  -5  13   3   -1.81    1.35
   5  13  -3    1.86    1.53
  -4 -13   3   -0.02    0.72
   4 -13  -3    0.08    0.82
  -4  13   3   -0.25    1.48
   4  13  -3    1.08    1.52
  -3 -13   3    0.27    0.91
   3 -13  -3    1.23    1.02
   3  13  -3   -0.79    1.47
  -3  13   3   -0.09    1.49
  -2 -13   3   -0.71    0.83
   2 -13  -3    1.96    1.12
  -2  13   3    2.02    1.56
   2  13  -3    0.15    1.29
   1 -13  -3   -0.49    0.90
  -1 -13   3    0.84    1.10
   1  13  -3   -0.45    1.20
  -1  13   3    0.53    1.57
   0 -13   3    2.85    1.19
   0 -13  -3   -0.17    0.97
   0  13  -3   -0.63    1.38
   0  13   3    2.34    1.82
   1 -13   3    0.87    0.98
  -1 -13  -3    0.61    0.79
  -1  13  -3    1.35    1.54
   1  13   3   -0.13    1.40
   2 -13   3    5.25    1.49
   2  13   3    2.79    1.75
  -2  13  -3    4.39    1.89
   3 -13   3    0.87    1.09
  -3 -13  -3    0.98    0.90
   3  13   3    0.30    1.61
  -3  13  -3    1.58    1.64
   4 -13   3   -1.03    1.01
  -4 -13  -3    0.22    0.78
  -4  13  -3   -2.41    1.15
   4  13   3    0.86    1.68
   5 -13   3   -0.16    0.90
  -5 -13  -3    2.90    1.10
   5  13   3    2.44    1.65
  -5  13  -3   -0.34    1.49
   6 -13   3    3.32    1.45
  -6 -13  -3    2.28    1.13
   6  13   3    1.19    1.80
  -6  13  -3    0.13    1.57
  -7 -13  -3   -0.26    0.77
   7 -13   3   -0.26    1.12
   7  13   3   -0.60    1.35
  -7  13  -3    1.37    1.75
   8 -13   3    3.30    1.39
  -8 -13  -3    0.35    0.89
  -8  13  -3    1.29    1.69
   8  13   3    2.44    1.72
  -9 -13  -3   -0.76    0.78
   9 -13   3    0.40    0.98
  -9  13  -3   -2.12    1.54
   9  13   3   -0.14    1.44
 -10 -13  -3    1.31    1.04
  10 -13   3    1.64    1.22
  10  13   3    0.74    1.81
 -10  13  -3   -0.46    1.76
  11 -13   3   -0.96    0.99
  11  13   3    1.78    1.89
 -11  13  -3    2.33    2.12
  12 -13   3    1.80    1.29
  12  13   3   -2.05    1.39
 -12  13  -3   -2.20    1.74
  13 -13   3    1.10    1.26
 -13  13  -3   -1.21    1.82
  13  13   3   -1.17    1.68
  12 -14  -3    0.95    1.12
 -12  14   3   -0.21    1.56
  12  14  -3    1.39    1.97
  11 -14  -3    1.85    1.24
  11  14  -3    0.31    1.71
 -11  14   3    2.95    2.25
 -10 -14   3    1.66    1.03
  10 -14  -3    0.48    1.03
  10  14  -3    2.69    1.83
 -10  14   3    4.00    2.19
   9 -14  -3    0.08    0.87
  -9 -14   3    1.85    1.02
   9  14  -3   -1.63    1.35
  -9  14   3    0.26    1.94
   8 -14  -3    0.88    0.92
  -8 -14   3    0.81    0.93
   8  14  -3    2.39    1.97
  -8  14   3    1.58    1.98
   7 -14  -3    1.94    1.17
  -7 -14   3    0.42    0.79
  -7  14   3    0.56    1.85
   7  14  -3   -0.95    1.64
   6 -14  -3    1.56    1.12
  -6 -14   3    1.31    0.93
  -6  14   3    1.59    1.90
   6  14  -3   -0.46    1.76
  -5 -14   3    2.66    1.17
   5 -14  -3    3.96    1.34
  -5  14   3   -0.13    1.58
   5  14  -3   -1.10    1.41
   4 -14  -3    1.19    1.01
  -4 -14   3    0.16    0.83
   4  14  -3   -1.51    1.56
  -4  14   3    0.36    1.49
  -3 -14   3    1.03    1.03
   3 -14  -3   -0.66    0.72
  -3  14   3   -0.43    1.41
   3  14  -3   -1.72    1.51
  -2 -14   3    1.19    1.06
   2 -14  -3   -0.50    0.85
  -2  14   3    0.39    1.46
   2  14  -3   -0.76    1.39
  -1 -14   3   -0.27    0.79
   1 -14  -3    0.45    0.89
  -1  14   3    1.10    1.51
   1  14  -3   -0.12    1.60
   0 -14   3    0.52    1.03
   0 -14  -3   -0.05    0.79
   0  14  -3   -2.03    1.46
   0  14   3   -0.47    1.67
   1 -14   3   -0.47    0.89
  -1 -14  -3    0.92    1.02
   1  14   3   -0.02    1.42
  -1  14  -3   -0.71    1.43
   2 -14   3   -0.91    0.95
  -2 -14  -3   -0.99    0.67
  -2  14  -3    0.42    1.64
   2  14   3    0.01    1.55
   3 -14   3    3.24    1.38
  -3 -14  -3    2.12    1.04
  -3  14  -3    2.59    1.79
   3  14   3    0.36    1.76
  -4 -14  -3    0.87    0.96
   4 -14   3   -0.48    1.10
   4  14   3   -1.07    1.31
  -4  14  -3    2.41    1.81
   5 -14   3    0.49    1.08
  -5 -14  -3   -0.10    0.91
   5  14   3   -0.63    1.54
  -5  14  -3   -0.59    1.70
  -6 -14  -3    0.88    1.01
   6 -14   3    1.50    1.28
   6  14   3    0.72    1.68
  -6  14  -3    1.68    1.86
   7 -14   3    0.07    1.14
  -7 -14  -3    0.18    0.91
  -7  14  -3   -0.57    1.67
   7  14   3   -0.15    1.21
  -8 -14  -3   -0.28    0.83
   8 -14   3    0.97    1.18
   8  14   3    1.55    1.64
  -8  14  -3   -0.01    1.62
   9 -14   3    3.27    1.48
  -9 -14  -3    1.95    1.11
   9  14   3    0.25    1.82
  -9  14  -3    1.24    1.83
  10 -14   3    0.84    1.22
 -10 -14  -3    0.26    1.01
 -10  14  -3    1.31    2.02
  10  14   3    1.88    1.95
  11 -14   3   -0.55    1.01
 -11  14  -3    0.33    1.77
  11  14   3   -0.28    1.80
  10 -15  -3    1.82    1.27
 -10 -15   3    0.32    1.02
 -10  15   3   -2.90    1.69
  10  15  -3   -0.28    1.67
   9 -15  -3   -0.37    1.11
  -9 -15   3    0.15    0.93
   9  15  -3   -1.50    1.58
  -9  15   3    0.14    1.95
   8 -15  -3    2.16    1.30
  -8 -15   3    2.01    1.07
   8  15  -3   -0.78    1.79
  -8  15   3   -2.42    1.62
  -7 -15   3    0.11    0.96
   7 -15  -3    2.19    1.16
  -7  15   3   -0.42    1.76
   7  15  -3    0.45    1.65
  -6 -15   3    0.06    0.85
   6 -15  -3   -0.39    0.97
   6  15  -3   -0.13    1.83
  -6  15   3   -0.79    1.43
   5 -15  -3   -0.08    0.90
  -5 -15   3    2.46    1.09
   5  15  -3   -0.05    1.83
  -5  15   3    1.16    1.73
  -4 -15   3    0.35    0.97
   4 -15  -3   -0.23    1.09
  -4  15   3   -1.05    1.58
   4  15  -3    0.69    1.79
  -3 -15   3    2.03    1.18
   3 -15  -3    0.84    1.08
  -3  15   3    1.87    1.82
   3  15  -3   -0.10    1.82
   2 -15  -3    0.73    0.92
  -2 -15   3   -0.32    0.83
   2  15  -3   -0.41    1.61
  -2  15   3    0.97    1.74
  -1 -15   3    2.67    1.27
   1 -15  -3    2.89    1.37
  -1  15   3    0.29    1.75
   1  15  -3    0.82    1.73
   0 -15  -3    0.40    1.01
   0 -15   3   -0.15    0.97
   0  15   3   -2.06    1.49
   0  15  -3   -1.61    1.56
   1 -15   3    1.75    1.30
  -1 -15  -3    0.72    1.08
   1  15   3   -1.74    1.43
  -1  15  -3    3.71    2.07
   2 -15   3    0.57    1.07
  -2 -15  -3    0.39    0.99
  -2  15  -3   -0.59    1.40
   2  15   3    0.92    1.71
  -3 -15  -3   -1.58    0.65
   3 -15   3    0.05    0.96
   3  15   3   -1.26    1.68
  -3  15  -3    1.82    1.54
   4 -15   3    3.87    1.57
  -4 -15  -3    2.82    1.16
  -4  15  -3    2.92    1.88
   4  15   3    1.97    1.72
  -5 -15  -3    0.73    1.05
   5 -15   3    1.87    1.29
  -5  15  -3   -0.22    1.63
   5  15   3   -0.85    1.24
  -6 -15  -3   -0.30    0.84
   6 -15   3   -0.92    1.10
   6  15   3    1.97    1.57
  -6  15  -3   -2.90    1.58
   7 -15   3    1.22    1.28
  -7 -15  -3    3.58    1.37
  -7  15  -3   -0.04    1.84
   7  15   3   -1.59    1.34
   8 -15   3    2.31    1.32
  -8 -15  -3   -1.57    0.72
   8  15   3   -1.85    1.52
  -8  15  -3   -0.02    1.80
   9 -15   3    1.89    1.40
  -9 -15  -3    0.73    1.18
  -9  15  -3   -0.60    2.00
   9  15   3   -1.72    1.54
 -10 -15  -3    0.18    1.08
  10 -15   3    0.94    1.30
 -10  15  -3    2.08    2.16
  10  15   3    0.58    1.87
   8 -16  -3    1.72    1.27
  -8 -16   3    2.32    1.24
   8  16  -3   -0.15    1.78
  -8  16   3    2.36    2.18
   7 -16  -3    2.04    1.32
  -7 -16   3    0.71    1.00
   7  16  -3    0.35    1.99
  -7  16   3    1.52    2.02
  -6 -16   3    1.84    1.12
   6 -16  -3    1.93    1.28
  -6  16   3   -1.97    1.59
   6  16  -3    0.18    1.84
   5 -16  -3    0.58    1.10
  -5 -16   3    0.60    1.04
   5  16  -3   -1.54    1.77
  -5  16   3    2.30    2.08
  -4 -16   3   -0.55    0.89
   4 -16  -3    0.30    1.09
   4  16  -3   -0.22    1.87
  -4  16   3    1.25    1.76
  -3 -16   3    0.73    1.09
   3 -16  -3    0.55    1.05
  -3  16   3   -1.71    1.55
   3  16  -3    2.64    1.83
  -2 -16   3    2.14    1.21
   2 -16  -3    0.02    0.95
   2  16  -3    0.80    1.84
  -2  16   3   -0.21    1.62
  -1 -16   3    0.12    0.87
   1 -16  -3   -0.52    0.86
   1  16  -3   -0.94    1.70
  -1  16   3   -0.17    1.80
   0 -16   3    1.57    1.10
   0 -16  -3    0.53    0.92
   0  16  -3   -0.18    1.61
   0  16   3   -1.17    1.73
   1 -16   3    0.73    1.26
  -1 -16  -3    1.22    1.01
   1  16   3   -0.04    1.96
  -1  16  -3   -0.95    1.41
   2 -16   3   -0.40    0.90
  -2 -16  -3    0.45    1.07
   2  16   3   -0.72    1.53
  -2  16  -3   -0.27    1.75
  -3 -16  -3    3.10    1.33
   3 -16   3   -0.81    0.94
   3  16   3   -1.04    1.65
  -3  16  -3    1.95    1.83
  -4 -16  -3    0.18    1.02
   4 -16   3    0.55    1.14
   4  16   3   -0.60    1.53
  -4  16  -3   11.88    2.88
  -5 -16  -3    2.77    1.27
   5 -16   3   11.11    2.33
  -5  16  -3    0.87    2.06
   5  16   3    0.30    1.83
   6 -16   3    2.33    1.49
  -6 -16  -3   -0.44    0.99
  -6  16  -3   -1.12    1.90
   6  16   3    0.75    1.63
  -7 -16  -3    2.47    1.33
   7 -16   3    3.42    1.58
  -7  16  -3    1.72    2.27
   7  16   3    1.61    1.96
   8 -16   3    1.50    1.23
  -8 -16  -3    1.57    1.17
   8  16   3   -1.77    1.75
  -8  16  -3   -0.86    1.96
   5 -17  -3   -0.46    0.90
  -5 -17   3    0.39    0.94
  -5  17   3    0.84    2.16
   5  17  -3    2.18    2.31
   4 -17  -3   -0.55    1.09
  -4 -17   3    1.17    1.13
  -4  17   3   -1.18    1.75
   4  17  -3    3.37    2.06
  -3 -17   3    4.56    1.52
   3 -17  -3    3.13    1.51
   3  17  -3    4.96    2.22
  -3  17   3    2.56    2.03
   2 -17  -3    0.45    1.11
  -2 -17   3   -0.21    1.04
  -2  17   3   -0.30    1.55
   2  17  -3   -2.95    1.68
   1 -17  -3    0.25    0.97
  -1 -17   3    0.22    1.12
  -1  17   3   -1.18    1.88
   1  17  -3   -2.15    1.53
   0 -17   3    1.70    1.24
   0 -17  -3    0.59    1.19
   0  17   3    2.41    2.10
   0  17  -3   -0.72    1.74
  -1 -17  -3    1.94    1.26
   1 -17   3    2.91    1.42
   1  17   3    1.51    1.99
  -1  17  -3   -1.55    1.67
  -2 -17  -3    2.55    1.32
   2 -17   3    0.38    1.16
  -2  17  -3   -1.59    1.76
   2  17   3    2.22    2.23
   3 -17   3    1.55    1.39
   3  17   3    3.85    2.34
   4 -17   3    1.69    1.22
  -4 -17  -3    2.61    1.31
  -4  17  -3    3.83    2.35
   4  17   3   -0.61    1.88
   5  17   3    0.85    2.01
  -5  17  -3    3.74    2.38
 -20   0   4    3.54    1.61
  20   0  -4    2.96    1.82
  19   0  -4    1.09    1.38
 -19   0   4   -0.33    0.64
  18   0  -4    3.07    1.60
 -18   0   4    0.63    0.80
  17   0  -4    0.24    1.21
 -17   0   4   -0.08    0.90
 -16   0   4    0.49    1.09
  16   0  -4    0.61    1.04
  15   0  -4   -1.35    0.83
 -15   0   4    0.03    1.01
  14   0  -4    0.93    1.14
 -14   0   4    1.63    1.20
  13   0  -4   -1.04    0.96
 -13   0   4   -0.28    0.96
 -12   0   4    1.15    1.06
  12   0  -4    0.59    1.02
 -11   0   4    0.61    1.01
  11   0  -4    0.17    0.79
 -10   0   4    0.09    0.97
  10   0  -4    3.65    1.04
   9   0  -4    3.51    1.11
  -9   0   4    0.06    0.91
  -8   0   4  101.91    6.86
   8   0  -4  103.31    7.02
  -7   0   4    0.77    0.83
   7   0  -4    3.87    0.84
  -6   0   4   19.93    1.81
   6   0  -4   18.99    1.67
   5   0  -4    0.24    0.41
  -5   0   4   -0.92    0.51
   4   0  -4   50.48    3.40
  -4   0   4   47.83    2.96
  -4   0   4   53.39    3.43
   4   0  -4   49.51    2.96
  -3   0   4    0.16    0.19
   3   0  -4   -0.47    0.26
   3   0  -4    0.14    0.16
  -3   0   4   -0.88    0.45
  -2   0   4   63.49    4.23
   2   0  -4   64.02    3.99
   2   0  -4   72.43    4.31
   1   0  -4    0.21    0.18
  -1   0   4   -0.02    0.28
   1   0  -4   -0.24    0.15
   0   0  -4  445.76   25.85
   0   0   4  432.19   26.42
  -1   0  -4    0.27    0.27
  -1   0  -4   -0.01    0.22
   1   0   4    0.08    0.13
  -1   0  -4    0.09    0.13
  -2   0  -4   61.00    4.04
  -2   0  -4   61.67    3.90
   2   0   4   67.57    4.10
  -3   0  -4   -0.65    0.36
   3   0   4   -0.27    0.28
  -3   0  -4    0.13    0.28
  -4   0  -4   34.31    2.15
  -4   0  -4   32.46    2.37
   4   0   4   30.82    2.31
  -5   0  -4    0.29    0.62
   5   0   4   -0.44    0.40
  -5   0  -4    0.02    0.32
  -6   0  -4   41.03    2.64
   6   0   4   37.62    2.93
  -6   0  -4   42.69    3.04
   7   0   4   -0.05    0.54
  -7   0  -4   -0.55    0.65
  -7   0  -4    0.08    0.34
  -8   0  -4    5.31    0.73
  -8   0  -4    2.86    1.08
   8   0   4    4.98    1.08
  -9   0  -4   -0.56    0.69
  -9   0  -4    0.41    0.39
   9   0   4   -0.70    0.59
  10   0   4    3.06    0.95
 -10   0  -4    1.23    0.54
 -10   0  -4    4.05    1.18
 -11   0  -4   -0.84    0.92
  11   0   4    0.45    0.91
 -11   0  -4    1.02    0.50
 -12   0  -4    5.33    0.87
  12   0   4    6.32    1.46
 -12   0  -4    5.33    1.54
  13   0   4   -0.40    1.02
 -13   0  -4    0.28    1.17
 -14   0  -4   -1.23    0.93
  14   0   4    1.88    1.24
  15   0   4   -0.60    0.96
 -15   0  -4    0.98    1.06
 -16   0  -4    1.36    1.00
  16   0   4    2.37    1.12
 -17   0  -4   -0.55    0.69
  17   0   4    0.96    1.20
 -18   0  -4    0.81    0.91
  18   0   4    0.41    1.38
 -19   0  -4    0.87    1.21
  19   0   4    3.55    1.72
 -20  -1   4    0.59    1.18
  20  -1  -4   -1.18    1.17
 -20   1   4   -1.13    0.94
  20   1  -4    0.54    1.45
 -19  -1   4    0.22    0.79
  19  -1  -4    1.13    1.42
  19   1  -4    1.80    1.58
 -19   1   4    0.89    1.32
 -18  -1   4    1.40    1.07
  18  -1  -4    2.59    1.53
 -18   1   4    0.36    0.71
  18   1  -4    0.45    1.36
 -17  -1   4    0.16    0.88
  17  -1  -4    0.39    1.09
  17   1  -4   -0.42    1.03
 -17   1   4    0.77    0.86
  16  -1  -4   -0.40    0.87
 -16  -1   4   -0.38    1.18
  16   1  -4    0.69    1.13
 -16   1   4   -0.09    0.74
  15  -1  -4    0.43    1.22
 -15  -1   4    0.42    1.04
  15   1  -4    1.82    1.35
 -15   1   4    0.08    1.03
  14  -1  -4    4.03    1.56
 -14  -1   4    3.29    1.49
  14   1  -4    6.81    1.81
 -14   1   4    5.94    1.63
  13  -1  -4    2.33    1.18
 -13  -1   4    1.42    1.08
 -13   1   4    0.06    0.99
  13   1  -4   -0.13    1.10
 -12  -1   4    0.29    0.95
  12  -1  -4    0.04    0.95
 -12   1   4    0.93    1.04
  12   1  -4    0.27    0.87
  11  -1  -4    1.23    0.90
 -11  -1   4    0.95    0.96
 -11   1   4    1.40    1.03
  11   1  -4    0.19    0.77
 -10  -1   4   15.00    2.04
  10  -1  -4   13.28    1.92
 -10   1   4   12.92    1.99
  10   1  -4   13.23    1.98
  -9  -1   4    4.47    1.26
   9  -1  -4    3.50    1.01
   9   1  -4    3.13    1.00
  -9   1   4    2.53    1.05
  -8  -1   4   65.90    4.62
   8  -1  -4   57.06    4.58
   8  -1  -4   66.00    3.91
  -8   1   4   66.68    4.68
   8   1  -4   68.86    4.71
   7  -1  -4   60.26    3.42
   7  -1  -4   54.64    4.03
  -7  -1   4   57.14    4.05
   7   1  -4   54.15    4.05
  -7   1   4   50.26    3.95
  -6  -1   4    9.20    1.31
   6  -1  -4    7.97    0.67
   6  -1  -4    9.11    1.14
   6   1  -4   10.44    1.27
  -6   1   4    8.25    1.30
   5  -1  -4    0.78    0.26
  -5  -1   4    0.43    0.72
  -5   1   4    0.62    0.77
   5   1  -4    1.34    0.54
  -4  -1   4    1.34    0.62
  -4  -1   4    1.73    0.22
   4  -1  -4    1.10    0.29
  -4   1   4    1.04    0.65
   4   1  -4    1.28    0.53
  -4   1   4    1.04    0.54
   4   1  -4    1.36    0.25
  -3  -1   4    6.40    0.91
   3  -1  -4    7.16    0.60
   3   1  -4    6.69    0.83
   3   1  -4    7.46    0.62
  -3   1   4    7.53    0.91
  -3   1   4    8.84    0.96
  -2  -1   4  218.24   13.32
   2  -1  -4  215.87   12.93
   2   1  -4  200.18   12.92
   2   1  -4  229.69   13.81
  -2   1   4  223.43   13.29
  -2   1   4  226.78   13.83
   1  -1  -4    9.55    0.78
  -1  -1   4   11.05    1.02
  -1   1   4    9.45    0.85
   1   1  -4   10.70    0.78
  -1   1   4   11.14    0.87
   1   1  -4   11.08    0.83
   0  -1   4    3.87    0.41
   0  -1  -4    5.89    0.54
   0  -1   4    4.73    0.57
   0   1  -4    4.77    0.51
   0   1   4    5.33    0.59
   0   1  -4    3.83    0.42
   0   1   4    4.65    0.57
  -1  -1  -4    0.40    0.26
   1  -1   4   -0.33    0.35
  -1  -1  -4    0.00    0.28
   1   1   4   -0.71    0.27
  -1   1  -4    0.13    0.26
  -1   1  -4    0.25    0.22
  -2  -1  -4  206.07   12.34
  -2  -1  -4  201.77   12.04
   2   1   4  199.32   12.81
  -2   1  -4  203.06   12.07
  -2   1  -4  201.88   12.78
  -2   1  -4  204.94   12.35
  -3  -1  -4   -0.24    0.45
  -3  -1  -4    0.01    0.28
  -3   1  -4    0.63    0.36
  -3   1  -4    0.37    0.41
   3   1   4    0.05    0.38
  -3   1  -4   -0.36    0.42
  -4  -1  -4    2.31    0.63
  -4  -1  -4    2.17    0.44
  -4   1  -4    1.92    0.59
   4   1   4    1.75    0.53
  -4   1  -4    2.55    0.49
  -5  -1  -4    8.96    0.85
   5  -1   4   10.09    1.12
  -5  -1  -4    8.69    1.17
  -5   1  -4    8.78    1.21
   5   1   4   10.70    1.20
  -5   1  -4   10.07    0.99
   6  -1   4    2.09    0.62
  -6  -1  -4    1.20    0.40
  -6  -1  -4    2.49    0.78
  -6   1  -4    1.21    0.78
  -6   1  -4    1.05    0.48
   6   1   4    1.21    0.65
  -7  -1  -4    7.29    1.29
   7  -1   4    7.62    1.15
  -7  -1  -4    8.33    0.90
   7   1   4    8.17    1.22
  -7   1  -4    8.12    0.96
  -7   1  -4    8.07    1.31
  -8  -1  -4    8.94    1.00
  -8  -1  -4    9.58    1.58
   8  -1   4   10.81    1.47
   8   1   4    8.75    1.37
  -8   1  -4   10.73    1.14
  -8   1  -4   10.68    1.67
   9  -1   4    5.09    1.11
  -9  -1  -4    4.53    0.69
  -9  -1  -4    4.00    1.29
   9   1   4    4.42    1.17
  -9   1  -4    4.02    0.74
  -9   1  -4    3.85    1.23
 -10  -1  -4   20.74    1.64
 -10  -1  -4   23.82    2.77
  10  -1   4   21.23    2.16
  10   1   4   23.09    2.23
 -10   1  -4   21.85    1.73
 -10   1  -4   22.17    2.60
 -11  -1  -4   10.36    1.13
  11  -1   4    9.02    1.69
 -11  -1  -4   12.11    2.13
 -11   1  -4   10.63    1.24
 -11   1  -4   11.04    1.94
  11   1   4   11.54    1.83
  12  -1   4    2.40    1.11
 -12  -1  -4    1.00    0.66
 -12  -1  -4    2.07    1.15
  12   1   4    1.65    1.21
 -12   1  -4    2.20    1.23
 -12   1  -4    0.91    0.59
  13  -1   4   -0.20    1.04
 -13  -1  -4   -0.91    1.09
  13   1   4    0.18    1.04
 -13   1  -4   -0.66    0.93
  14  -1   4    5.54    1.56
 -14  -1  -4    6.16    1.70
 -14   1  -4    4.83    1.56
  14   1   4    7.90    1.77
  15  -1   4   -0.03    0.93
 -15  -1  -4   -0.10    1.07
 -15   1  -4    1.38    1.11
  15   1   4    0.00    1.16
 -16  -1  -4    2.36    1.27
  16  -1   4    0.98    0.98
  16   1   4    3.44    1.30
 -16   1  -4    3.37    1.39
  17  -1   4    1.69    1.39
 -17  -1  -4    2.24    1.20
 -17   1  -4    1.13    1.04
  17   1   4    2.18    1.43
  18  -1   4    0.42    1.21
 -18  -1  -4   -0.28    0.82
  18   1   4    1.97    1.43
 -18   1  -4    0.34    1.16
  19  -1   4    3.24    1.60
 -19   1  -4    3.65    1.64
  19   1   4    1.31    1.51
 -20  -2   4   -0.36    0.67
  20  -2  -4    0.23    1.38
 -20   2   4    1.70    1.34
  20   2  -4    1.62    1.56
 -19  -2   4    0.22    0.77
  19  -2  -4    2.21    1.45
 -19   2   4   -0.23    1.08
  19   2  -4    0.27    1.49
 -18  -2   4   -1.27    0.82
  18  -2  -4    0.18    1.25
  18   2  -4   -0.45    1.26
 -18   2   4    0.67    1.22
 -17  -2   4   -1.42    0.94
  17  -2  -4    1.30    1.05
  17   2  -4    1.14    1.16
 -17   2   4    0.29    0.68
  16  -2  -4    1.42    1.21
 -16  -2   4    1.31    1.16
 -16   2   4    1.33    0.91
  16   2  -4    0.15    1.15
 -15  -2   4    1.45    1.31
  15  -2  -4    3.70    1.54
  15   2  -4    3.05    1.42
 -15   2   4    2.21    1.16
  14  -2  -4    0.79    1.17
 -14  -2   4   -0.17    1.02
 -14   2   4    0.68    1.16
  14   2  -4   -0.46    1.10
  13  -2  -4    0.48    1.07
 -13  -2   4    0.19    1.10
  13   2  -4    1.63    1.08
 -13   2   4    0.30    0.92
  12  -2  -4    5.27    1.46
 -12  -2   4    9.85    1.87
  12   2  -4    8.64    1.79
 -12   2   4    6.93    1.61
  11  -2  -4    1.50    1.00
 -11  -2   4    0.15    1.03
  11  -2  -4    0.46    0.28
  11   2  -4    0.56    0.95
 -11   2   4    0.06    0.83
 -10  -2   4    7.82    1.52
  10  -2  -4    8.21    0.72
  10  -2  -4    8.14    1.42
 -10   2   4    6.16    1.46
  10   2  -4    5.75    1.37
  -9  -2   4    2.92    1.14
   9  -2  -4    2.22    0.43
   9  -2  -4    1.00    0.72
   9   2  -4    1.07    0.91
  -9   2   4    2.85    1.08
  -8  -2   4   -0.10    0.82
   8  -2  -4    1.55    0.77
   8  -2  -4    0.46    0.37
   8   2  -4    0.88    0.82
  -8   2   4    1.22    0.82
   7  -2  -4   17.48    1.24
  -7  -2   4   15.92    1.08
  -7  -2   4   20.19    2.12
  -7  -2   4   15.05    1.02
   7   2  -4   19.81    2.01
  -7   2   4   14.55    1.80
  -7   2   4   19.00    2.07
   6  -2  -4    9.07    0.81
  -6  -2   4    7.86    0.63
  -6  -2   4    8.98    1.35
  -6   2   4    8.84    1.36
   6   2  -4    9.48    1.22
  -6   2   4    8.97    1.25
  -5  -2   4   28.30    2.38
  -5  -2   4   31.23    1.94
   5  -2  -4   30.88    2.04
  -5   2   4   30.59    2.37
   5   2  -4   32.61    2.42
  -5   2   4   28.14    2.46
  -4  -2   4    3.56    0.81
   4  -2  -4    3.00    0.48
  -4   2   4    3.24    0.80
   4   2  -4    2.79    0.65
  -4   2   4    1.44    0.63
  -3  -2   4   12.52    1.22
   3  -2  -4    8.13    0.84
   3   2  -4    8.89    1.12
   3   2  -4   10.12    0.92
  -3   2   4   11.62    1.12
  -3   2   4    9.22    1.11
   2  -2  -4   28.34    2.00
  -2  -2   4   24.44    2.14
  -2   2   4   31.35    2.24
  -2   2   4   31.77    2.07
   2   2  -4   32.74    2.22
   2   2  -4   32.49    2.02
   1  -2  -4    0.91    0.36
  -1  -2   4    1.05    0.45
   1   2  -4    0.33    0.34
   1   2  -4    0.67    0.46
  -1   2   4    1.30    0.37
  -1   2   4    0.97    0.42
   0  -2  -4    6.88    0.72
   0  -2   4    5.99    0.72
   0   2  -4    5.46    0.71
   0   2   4    5.98    0.76
   0   2   4    5.27    0.59
   0   2  -4    4.90    0.65
  -1  -2  -4   24.07    1.65
   1  -2   4   25.58    1.75
  -1  -2  -4   25.08    1.66
   1   2   4   25.89    1.93
  -1   2  -4   22.46    1.74
  -1   2  -4   22.31    1.71
  -2  -2  -4   24.60    1.67
  -2  -2  -4   24.16    1.63
  -2   2  -4   23.25    1.70
  -2   2  -4   22.72    1.67
  -2   2  -4   23.10    1.72
   2   2   4   21.94    1.83
  -3  -2  -4    3.36    0.52
  -3  -2  -4    2.75    0.60
  -3   2  -4    2.63    0.61
  -3   2  -4    1.44    0.52
   3   2   4    3.21    0.66
  -3   2  -4    2.72    0.58
  -4  -2  -4   -0.01    0.31
  -4  -2  -4   -0.33    0.39
  -4   2  -4    1.14    0.64
  -4   2  -4   -0.61    0.56
   4   2   4   -0.70    0.46
  -4   2  -4   -2.21    0.48
  -5  -2  -4    2.02    0.78
  -5  -2  -4    1.75    0.44
  -5   2  -4    0.69    0.58
  -5   2  -4    1.29    0.62
   5   2   4    0.92    0.62
  -5   2  -4    1.48    0.53
  -6  -2  -4    3.39    0.92
   6  -2   4    3.33    0.73
  -6  -2  -4    4.01    0.62
   6   2   4    3.74    0.90
  -6   2  -4    4.62    1.08
  -6   2  -4    3.43    0.70
   7  -2   4   -0.11    0.49
  -7  -2  -4   -0.31    0.64
  -7  -2  -4    0.16    0.36
  -7   2  -4   -0.02    0.46
  -7   2  -4    0.12    0.74
   7   2   4    0.56    0.69
  -8  -2  -4    2.99    0.57
   8  -2   4    2.25    0.75
  -8  -2  -4    2.67    1.01
  -8   2  -4    4.12    1.17
  -8   2  -4    2.74    0.69
   8   2   4    3.98    1.10
  -9  -2  -4    4.71    1.35
  -9  -2  -4    5.31    0.76
   9  -2   4    4.66    1.08
   9   2   4    6.14    1.35
  -9   2  -4    4.94    1.25
  -9   2  -4    7.01    0.99
 -10  -2  -4    7.07    0.89
 -10  -2  -4   11.00    1.85
  10  -2   4    6.43    1.34
 -10   2  -4    9.65    1.77
 -10   2  -4    6.48    1.01
  10   2   4    7.88    1.58
 -11  -2  -4   -0.18    0.40
 -11  -2  -4    0.34    1.11
  11  -2   4   -0.15    0.88
 -11   2  -4    0.55    0.56
  11   2   4    1.08    1.01
 -11   2  -4    0.30    0.95
  12  -2   4   11.14    1.93
 -12  -2  -4   13.01    2.14
 -12   2  -4   12.72    1.47
 -12   2  -4   10.63    1.94
  12   2   4   12.58    2.11
 -13  -2  -4    1.30    1.16
  13  -2   4    1.29    1.11
 -13   2  -4   -0.08    1.02
  13   2   4   -0.75    1.08
  14  -2   4   -1.23    0.94
 -14  -2  -4    0.90    1.22
  14   2   4   -1.49    0.90
 -14   2  -4    0.12    0.93
  15  -2   4   -1.21    0.96
 -15  -2  -4    1.38    1.38
  15   2   4   -1.37    1.04
 -15   2  -4    0.00    0.91
  16  -2   4    3.05    1.21
 -16  -2  -4    1.20    1.38
 -16   2  -4   -0.09    0.63
  16   2   4    1.15    0.98
  17  -2   4   -0.23    1.07
 -17  -2  -4   -0.20    1.08
 -17   2  -4   -0.17    0.42
  17   2   4   -1.33    0.99
  18  -2   4    2.67    1.27
 -18  -2  -4   -1.02    0.71
 -18   2  -4    0.69    1.07
  18   2   4   -0.71    1.15
  19  -2   4    1.34    1.43
 -19  -2  -4    0.38    0.73
 -19   2  -4    1.84    1.39
  19   2   4    4.02    1.71
 -20  -3   4    1.02    1.20
  20  -3  -4    0.98    1.43
  20   3  -4    2.86    1.87
 -20   3   4    6.88    1.95
 -19  -3   4    1.43    1.30
  19  -3  -4    1.33    1.48
 -19   3   4   -0.32    1.15
  19   3  -4   -2.18    1.20
 -18  -3   4   -0.10    1.20
  18  -3  -4   -1.71    0.84
  18   3  -4   -1.63    1.11
 -18   3   4    0.66    1.17
  17  -3  -4    2.15    1.13
 -17  -3   4   -0.90    1.36
 -17   3   4    0.48    0.73
  17   3  -4   -0.38    0.87
 -16  -3   4    0.99    1.27
  16  -3  -4   -0.41    0.87
  16   3  -4   -1.29    1.09
 -16   3   4    0.17    0.70
  15  -3  -4    3.29    1.28
 -15  -3   4    3.01    1.57
 -15   3   4    0.09    0.85
  15   3  -4    0.89    1.23
 -14  -3   4   -1.43    0.86
  14  -3  -4    0.65    1.13
 -14   3   4    0.79    0.99
  14   3  -4   -0.06    1.28
 -13  -3   4   10.25    1.93
  13  -3  -4   12.12    2.13
  13   3  -4   15.15    2.40
 -13   3   4    7.88    1.67
  12  -3  -4    0.59    1.04
 -12  -3   4   -0.75    1.01
 -12   3   4    1.58    1.07
  12   3  -4    0.08    0.96
  11  -3  -4    0.06    0.82
 -11  -3   4   -0.13    1.03
  11  -3  -4   -0.05    0.31
 -11   3   4    0.10    1.00
  11   3  -4   -1.02    0.85
  10  -3  -4   31.14    2.12
  10  -3  -4   29.36    2.71
 -10  -3   4   27.71    2.69
  10   3  -4   31.62    2.86
 -10   3   4   31.00    2.70
   9  -3  -4    1.85    0.51
  -9  -3   4   -0.16    0.87
  -9  -3   4    1.65    0.28
  -9   3   4    0.78    0.96
  -9   3   4    2.37    0.92
   9   3  -4    1.35    0.92
  -8  -3   4   50.17    2.96
   8  -3  -4   50.86    3.19
  -8  -3   4   49.92    3.72
   8   3  -4   46.72    3.75
  -8   3   4   46.50    3.65
  -8   3   4   39.22    3.71
   7  -3  -4   30.48    2.14
  -7  -3   4   29.20    2.56
  -7  -3   4   29.51    1.94
  -7   3   4   32.70    2.53
  -7   3   4   26.74    2.59
   7   3  -4   31.24    2.56
  -6  -3   4   32.33    2.75
   6  -3  -4   34.75    2.41
  -6  -3   4   33.97    2.26
   6   3  -4   39.63    2.87
  -6   3   4   37.03    2.72
  -6   3   4   34.58    2.90
  -5  -3   4    0.16    0.58
   5  -3  -4    0.44    0.42
  -5  -3   4   -0.10    0.29
   5   3  -4   -0.20    0.62
  -5   3   4    0.55    0.74
  -5   3   4    0.23    0.57
   4  -3  -4    1.50    0.51
  -4  -3   4    3.04    0.75
  -4  -3   4    1.94    0.45
  -4   3   4    2.49    0.89
  -4   3   4    3.14    0.69
   4   3  -4    1.74    0.66
  -3  -3   4    0.13    0.48
   3  -3  -4   -0.18    0.35
  -3   3   4   -0.43    0.40
   3   3  -4   -0.05    0.40
   3   3  -4   -0.51    0.43
  -3   3   4   -0.11    0.59
   2  -3  -4   21.10    1.61
  -2  -3   4   21.43    1.65
  -2   3   4   22.44    1.83
   2   3  -4   22.44    1.63
   2   3  -4   22.91    1.80
  -2   3   4   20.12    1.52
   1  -3  -4    0.37    0.45
  -1  -3   4    0.27    0.43
   1   3  -4    1.34    0.51
   1   3  -4    1.34    0.55
  -1   3   4    0.64    0.59
  -1   3   4    0.50    0.30
   0  -3   4    0.27    0.42
   0  -3  -4    1.00    0.49
   0   3  -4    1.66    0.55
   0   3   4    1.14    0.58
   0   3   4    1.14    0.33
   0   3  -4    1.28    0.54
  -1  -3  -4    5.07    0.56
  -1  -3  -4    5.48    0.76
   1  -3   4    4.59    0.69
   1   3   4    5.77    0.91
  -1   3  -4    3.11    0.73
  -1   3  -4    3.66    0.71
  -2  -3  -4    0.76    0.38
  -2  -3  -4    0.12    0.39
  -2   3  -4    1.75    0.56
  -2   3  -4    0.13    0.44
  -2   3  -4    0.41    0.36
   2   3   4   -0.13    0.46
  -3  -3  -4   40.05    2.79
  -3  -3  -4   40.81    2.71
  -3   3  -4   41.34    2.83
   3   3   4   41.90    3.05
  -3   3  -4   43.61    2.85
  -3   3  -4   39.46    3.03
  -4  -3  -4   12.47    1.31
  -4  -3  -4   10.08    0.99
  -4   3  -4   12.14    1.31
  -4   3  -4   11.21    1.28
  -4   3  -4   12.46    1.38
   4   3   4   12.04    1.44
  -5  -3  -4    0.64    0.67
  -5  -3  -4    0.24    0.38
  -5   3  -4    0.14    0.58
   5   3   4   -0.41    0.61
  -5   3  -4    0.31    0.54
  -5   3  -4   -0.06    0.62
  -6  -3  -4    6.81    0.82
  -6  -3  -4    6.92    1.22
  -6   3  -4    4.51    1.03
   6   3   4    7.06    1.26
  -6   3  -4    4.68    1.04
  -6   3  -4    8.37    1.06
  -7  -3  -4    5.57    0.75
  -7  -3  -4    5.98    1.15
  -7   3  -4    3.73    1.00
  -7   3  -4    7.37    1.04
  -7   3  -4    4.74    1.08
   7   3   4    4.49    1.13
  -8  -3  -4    1.26    0.83
  -8  -3  -4    1.02    0.45
   8  -3   4    1.01    0.62
   8   3   4   -0.36    0.72
  -8   3  -4    0.42    0.52
  -8   3  -4    0.99    0.88
   9  -3   4   15.32    1.95
  -9  -3  -4   21.26    2.39
  -9  -3  -4   16.78    1.38
  -9   3  -4   17.31    2.15
   9   3   4   16.38    2.17
  -9   3  -4   17.44    1.62
 -10  -3  -4   -0.80    0.93
 -10  -3  -4   -0.59    0.35
  10  -3   4    0.64    0.80
  10   3   4   -0.01    0.88
 -10   3  -4   -0.08    0.93
 -10   3  -4   -0.50    0.56
 -11  -3  -4    1.88    0.59
 -11  -3  -4    3.46    1.35
  11  -3   4    1.79    0.98
 -11   3  -4    1.81    1.09
 -11   3  -4    1.70    0.75
  11   3   4    1.72    1.16
  12  -3   4    7.58    1.61
 -12  -3  -4    5.61    1.48
 -12   3  -4    4.83    1.39
  12   3   4    4.86    1.51
 -12   3  -4    6.59    1.14
  13  -3   4    0.50    1.03
 -13  -3  -4    1.55    1.25
 -13   3  -4   -0.30    0.80
  13   3   4    0.19    1.16
  14  -3   4    1.61    1.19
 -14  -3  -4    2.12    1.40
 -14   3  -4    0.44    0.98
  14   3   4    2.97    1.32
  15  -3   4    1.02    1.15
 -15  -3  -4    0.70    1.37
  15   3   4   -0.19    0.98
 -15   3  -4    0.73    0.76
 -16  -3  -4   -0.41    1.28
  16  -3   4    0.84    1.07
  16   3   4   -0.07    0.95
 -16   3  -4    1.11    0.91
  17  -3   4    0.23    1.07
 -17  -3  -4   -0.11    1.23
 -17   3  -4    1.39    1.16
  17   3   4   -1.50    1.10
 -18  -3  -4   -0.91    1.06
  18  -3   4    0.08    1.09
 -18   3  -4   -0.43    0.92
  18   3   4    0.75    1.43
  19  -3   4    2.15    1.43
 -19  -3  -4    1.76    1.24
  19   3   4    2.72    1.63
 -19   3  -4    1.89    1.27
  20  -4  -4    1.66    1.57
  19  -4  -4   -0.21    1.31
 -19  -4   4    1.23    1.47
  19   4  -4   -1.01    1.22
 -19   4   4   -0.93    0.87
 -18  -4   4    0.89    1.40
  18  -4  -4    1.87    1.39
 -18   4   4   -0.21    1.08
  18   4  -4    3.20    1.64
  17  -4  -4   -0.42    0.82
 -17  -4   4    2.57    1.60
  17   4  -4    0.08    1.25
 -17   4   4    0.06    0.93
  16  -4  -4    0.26    0.98
 -16  -4   4    5.12    1.79
  16   4  -4    1.46    1.44
 -16   4   4    0.95    0.75
 -15  -4   4    5.28    1.75
  15  -4  -4    2.54    1.33
 -15   4   4    1.15    0.97
  15   4  -4    5.15    1.75
  14  -4  -4    3.43    1.33
 -14  -4   4    3.34    1.50
 -14   4   4    3.49    1.30
  14   4  -4    3.92    1.62
  13  -4  -4    7.76    1.76
 -13  -4   4    8.46    1.80
  13   4  -4    4.20    1.71
 -13   4   4    5.40    1.41
  12  -4  -4    6.99    1.58
  12  -4  -4    6.56    0.88
 -12  -4   4   10.38    1.85
 -12   4   4    5.53    1.60
  12   4  -4    6.87    1.70
  11  -4  -4   -0.32    0.79
  11  -4  -4    0.05    0.44
 -11  -4   4    1.39    1.13
  11   4  -4    1.03    1.19
 -11   4   4    0.49    1.00
 -10  -4   4    2.27    1.13
 -10  -4   4    0.22    0.28
  10  -4  -4    0.60    0.49
 -10   4   4    1.38    1.04
 -10   4   4   -0.38    0.92
  10   4  -4    0.23    0.97
  -9  -4   4    7.61    0.74
   9  -4  -4    7.07    0.98
  -9  -4   4    4.28    1.22
  -9   4   4    5.52    1.56
   9   4  -4    7.37    1.54
  -9   4   4    6.00    1.27
  -8  -4   4    1.93    0.86
  -8  -4   4    2.16    0.44
   8  -4  -4    0.87    0.54
  -8   4   4    1.96    0.86
   8   4  -4    1.19    0.84
  -8   4   4    1.87    1.13
   7  -4  -4   -0.62    0.38
  -7  -4   4    0.60    0.77
  -7  -4   4   -0.15    0.30
  -7   4   4    0.03    0.87
   7   4  -4    0.79    0.76
  -7   4   4    0.34    0.64
  -6  -4   4   -0.10    0.71
  -6  -4   4    0.47    0.36
   6  -4  -4    0.03    0.44
  -6   4   4   -0.04    0.80
  -6   4   4    0.66    0.63
   6   4  -4    0.38    0.81
   5  -4  -4    5.70    0.96
  -5  -4   4    7.55    1.24
  -5  -4   4    6.87    0.85
  -5   4   4    6.01    1.02
  -5   4   4    8.03    1.33
   5   4  -4    7.75    1.24
   4  -4  -4   -0.22    0.47
  -4  -4   4    1.41    0.65
  -4  -4   4    0.13    0.40
  -4   4   4    0.22    0.49
   4   4  -4    0.01    0.63
  -4   4   4    0.41    0.72
  -3  -4   4   34.29    2.46
  -3  -4   4   37.60    2.42
   3  -4  -4   33.30    2.44
  -3   4   4   35.37    2.75
   3   4  -4   34.56    2.71
  -3   4   4   33.85    2.37
  -2  -4   4   10.49    1.09
   2  -4  -4    9.15    1.07
   2   4  -4   10.88    1.33
  -2   4   4    9.85    1.32
   2   4  -4   12.00    1.22
  -2   4   4    8.24    0.83
   1  -4  -4    2.61    0.67
  -1  -4   4    3.33    0.60
   1   4  -4    2.12    0.69
  -1   4   4    3.10    0.41
   1   4  -4    3.32    0.77
  -1   4   4    3.07    0.83
   0  -4  -4    0.45    0.47
   0  -4   4   -0.32    0.39
   0   4  -4   -0.59    0.48
   0   4   4    0.46    0.24
   0   4   4    0.20    0.63
   0   4  -4    0.34    0.57
   1  -4   4   10.77    1.06
  -1  -4  -4   12.13    0.93
  -1  -4  -4   13.13    1.32
   1   4   4   14.21    1.57
  -1   4  -4   12.84    1.43
  -1   4  -4   13.84    1.47
   2  -4   4   11.55    1.21
  -2  -4  -4    9.73    0.96
  -2  -4  -4   13.53    1.31
  -2   4  -4   14.04    1.47
  -2   4  -4   12.83    1.39
   2   4   4   12.09    1.49
  -3  -4  -4    0.34    0.43
  -3  -4  -4    0.35    0.43
  -3   4  -4   -0.31    0.35
  -3   4  -4    0.58    0.64
   3   4   4   -0.28    0.67
  -3   4  -4   -0.25    0.58
  -4  -4  -4    0.66    0.45
  -4  -4  -4    0.03    0.50
   4   4   4    0.81    0.80
  -4   4  -4    1.08    0.72
  -4   4  -4    0.34    0.49
  -4   4  -4    0.29    0.64
  -5  -4  -4    0.17    0.40
  -5  -4  -4   -0.73    0.48
  -5   4  -4    0.62    0.65
  -5   4  -4   -0.19    0.52
  -5   4  -4   -0.76    0.52
   5   4   4    0.48    0.72
  -6  -4  -4    1.63    0.51
  -6  -4  -4    1.16    0.76
  -6   4  -4    2.37    0.82
  -6   4  -4    0.57    0.87
   6   4   4    1.84    0.84
  -6   4  -4   -0.30    0.68
  -7  -4  -4    1.29    0.54
  -7  -4  -4    1.48    0.90
  -7   4  -4    2.99    0.83
  -7   4  -4    0.27    0.73
  -7   4  -4    2.99    0.89
   7   4   4    0.10    0.86
  -8  -4  -4   -0.31    0.38
  -8   4  -4    0.44    0.62
  -8   4  -4   -0.15    0.76
  -8   4  -4   -0.41    0.80
   8   4   4    0.79    0.92
  -9  -4  -4    1.55    0.52
  -9  -4  -4    1.21    0.91
  -9   4  -4    1.55    0.97
   9   4   4    1.52    1.07
  -9   4  -4   -0.19    0.90
  -9   4  -4    0.76    0.76
  10  -4   4    4.83    1.27
 -10  -4  -4    5.77    1.43
 -10  -4  -4    4.59    0.79
 -10   4  -4    4.51    1.06
 -10   4  -4    4.38    1.35
  10   4   4    6.85    1.66
 -11  -4  -4   15.86    1.40
 -11  -4  -4   13.83    2.08
  11  -4   4   15.67    2.18
  11   4   4   15.66    2.40
 -11   4  -4   13.80    2.10
 -11   4  -4   18.92    2.00
  12  -4   4    1.50    1.11
 -12  -4  -4    2.73    1.31
 -12   4  -4    1.95    0.82
 -12   4  -4    0.92    1.11
  12   4   4   -0.03    1.22
 -13  -4  -4    4.69    1.44
  13  -4   4    2.75    1.16
  13   4   4    1.78    1.40
 -13   4  -4    1.54    1.01
 -13   4  -4    2.26    0.99
 -14  -4  -4   -0.78    1.06
  14  -4   4    0.92    1.08
  14   4   4    1.74    1.35
 -14   4  -4    1.28    0.96
  15  -4   4    2.10    1.14
 -15  -4  -4    6.44    1.87
 -15   4  -4    1.67    0.83
  15   4   4    1.92    1.30
  16  -4   4    2.74    1.26
 -16  -4  -4   -0.41    1.13
  16   4   4    1.96    1.25
 -16   4  -4   -0.63    0.85
 -17  -4  -4    0.49    1.38
  17  -4   4    2.98    1.55
 -17   4  -4   -0.12    1.03
  17   4   4    0.67    1.36
  18  -4   4    1.71    1.37
 -18  -4  -4    0.78    1.31
 -18   4  -4    0.28    1.25
  18   4   4    0.60    1.52
  19  -4   4    0.80    1.35
 -19  -4  -4    3.13    1.62
 -19   4  -4    0.88    1.36
  19   4   4    3.34    1.82
  19  -5  -4    1.81    1.44
 -19  -5   4    0.54    1.37
 -19   5   4    0.79    1.12
  19   5  -4   -0.08    1.29
  18  -5  -4    2.00    1.47
 -18  -5   4    4.03    1.84
  18   5  -4    1.90    1.69
 -18   5   4    1.17    1.05
 -17  -5   4    0.92    1.51
  17  -5  -4    1.79    1.36
  17   5  -4   -0.54    1.15
 -17   5   4   -0.53    0.93
 -16  -5   4   -1.21    1.00
  16  -5  -4   -0.20    1.04
 -16   5   4   -0.04    0.64
  16   5  -4   -0.96    1.20
 -15  -5   4   -0.49    1.17
  15  -5  -4    0.67    0.95
  15   5  -4   -1.55    0.93
 -15   5   4    0.20    0.74
 -14  -5   4    0.80    1.15
  14  -5  -4   -0.69    0.81
 -14   5   4    0.52    0.87
  14   5  -4    1.52    1.50
 -13  -5   4   -0.74    1.05
  13  -5  -4   -0.79    0.81
 -13   5   4   -0.42    0.87
  13   5  -4   -1.44    1.28
  12  -5  -4    2.29    0.68
  12  -5  -4    4.21    1.34
 -12  -5   4    2.86    1.27
  12   5  -4    1.45    1.19
 -12   5   4    0.28    0.96
 -11  -5   4    3.74    1.26
  11  -5  -4    2.54    0.74
 -11   5   4    2.94    1.53
  11   5  -4    5.52    1.52
 -11   5   4    5.64    1.43
 -10  -5   4   21.41    2.66
 -10  -5   4   24.57    1.71
  10  -5  -4   23.26    1.94
 -10   5   4   26.68    2.80
  10   5  -4   22.03    2.80
 -10   5   4   24.16    3.16
  -9  -5   4    0.66    0.38
  -9  -5   4    0.80    0.89
   9  -5  -4    0.51    0.57
   9   5  -4    0.56    0.86
  -9   5   4    0.87    1.14
  -9   5   4   -0.21    0.71
  -8  -5   4    7.44    1.40
  -8  -5   4    7.31    0.87
   8  -5  -4    6.02    1.04
  -8   5   4    7.46    1.55
   8   5  -4    4.22    1.20
  -8   5   4    5.80    1.18
  -7  -5   4   10.56    1.59
   7  -5  -4   15.26    1.51
  -7  -5   4   10.85    1.07
  -7   5   4   14.63    1.59
   7   5  -4   12.21    1.74
  -7   5   4   10.63    1.80
  -6  -5   4    7.32    1.20
   6  -5  -4    6.87    1.05
  -6  -5   4    5.59    0.84
   6   5  -4    5.23    1.23
  -6   5   4    6.86    1.48
  -6   5   4    6.31    1.04
  -5  -5   4   17.15    1.71
  -5  -5   4   13.36    1.27
   5  -5  -4   15.15    1.45
  -5   5   4   14.19    2.02
   5   5  -4   15.84    2.01
  -5   5   4   14.91    1.36
  -4  -5   4    2.08    0.73
   4  -5  -4    2.46    0.75
  -4  -5   4    1.75    0.56
  -4   5   4    1.20    0.55
  -4   5   4    3.94    1.06
   4   5  -4    1.41    0.91
   3  -5  -4    4.00    0.89
  -3  -5   4    6.47    0.91
  -3  -5   4    4.97    0.78
  -3   5   4    4.63    0.66
  -3   5   4    5.67    1.16
   3   5  -4    4.54    1.06
  -2  -5   4    4.02    0.82
  -2  -5   4    5.53    0.80
   2  -5  -4    5.77    0.95
  -2   5   4    4.40    1.04
   2   5  -4    4.21    1.10
  -2   5   4    5.53    0.56
   1  -5  -4   27.54    2.25
  -1  -5   4   32.45    2.18
  -1   5   4   31.10    2.62
   1   5  -4   31.49    2.56
   1   5  -4   32.57    2.45
   0  -5   4    3.87    0.67
   0  -5  -4    3.06    0.73
   0   5   4    4.28    1.05
   0   5  -4    3.96    0.94
   0   5   4    4.14    0.42
   0   5   4    4.20    0.41
   0   5  -4    4.65    0.98
   1  -5   4   11.66    1.10
  -1  -5  -4   12.11    1.33
  -1   5  -4   12.96    1.49
   1   5   4   14.35    1.70
  -1   5  -4   11.04    1.51
  -2  -5  -4    0.56    0.57
   2  -5   4    0.59    0.46
  -2  -5  -4    0.79    0.38
  -2   5  -4    1.62    0.79
   2   5   4    1.22    0.76
  -2   5  -4    0.30    0.70
  -3  -5  -4   14.93    1.36
  -3  -5  -4   15.27    1.28
  -3   5  -4   16.04    1.83
   3   5   4   16.53    1.96
  -3   5  -4   15.35    1.70
  -3   5  -4   13.65    1.25
  -4  -5  -4    0.45    0.51
  -4  -5  -4   -0.17    0.49
  -4   5  -4    0.71    0.49
  -4   5  -4    0.47    0.63
  -4   5  -4    0.81    0.70
   4   5   4    0.91    0.93
  -5  -5  -4   24.12    1.79
  -5  -5  -4   18.39    1.60
   5   5   4   19.02    2.21
  -5   5  -4   20.07    1.92
  -5   5  -4   17.50    1.66
  -5   5  -4   17.54    2.13
  -6  -5  -4    0.70    0.52
  -6  -5  -4    0.09    0.73
  -6   5  -4    2.91    1.02
  -6   5  -4    0.83    0.72
   6   5   4    1.20    0.99
  -6   5  -4    0.40    0.61
  -7  -5  -4    8.70    1.33
  -7  -5  -4    6.83    0.97
  -7   5  -4    7.94    1.31
  -7   5  -4    6.38    1.18
  -7   5  -4    6.08    1.42
   7   5   4    7.71    1.54
  -8  -5  -4    0.49    0.48
  -8  -5  -4    0.39    0.81
   8   5   4    1.29    1.01
  -8   5  -4   -0.21    0.87
  -8   5  -4    0.68    0.68
  -8   5  -4   -0.17    0.72
  -9  -5  -4    3.93    0.79
  -9  -5  -4    4.24    1.30
  -9   5  -4    4.05    1.19
  -9   5  -4    3.36    1.26
  -9   5  -4    4.06    1.13
   9   5   4    2.80    1.18
 -10  -5  -4   -0.24    0.46
 -10  -5  -4    1.59    0.99
  10   5   4    3.38    1.36
 -10   5  -4    1.47    1.15
 -10   5  -4   -0.53    0.66
 -10   5  -4    2.27    1.19
  11  -5   4    0.63    0.91
 -11  -5  -4    0.42    0.52
 -11  -5  -4    0.48    0.86
 -11   5  -4   -0.06    0.75
  11   5   4    2.30    1.29
 -11   5  -4    1.43    0.94
 -12  -5  -4    0.39    1.15
  12  -5   4   -0.73    0.86
  12   5   4   -0.61    1.09
 -12   5  -4    0.44    0.86
 -12   5  -4    0.40    0.91
  13  -5   4   -0.20    0.88
 -13  -5  -4   -0.10    0.90
 -13   5  -4   -0.20    0.76
  13   5   4   -0.07    1.26
  14  -5   4   -0.21    0.91
 -14  -5  -4    1.27    1.24
 -14   5  -4    0.22    0.69
  14   5   4    0.08    1.19
  15  -5   4   -0.55    0.80
 -15  -5  -4    0.62    1.29
  15   5   4    0.06    1.15
 -15   5  -4   -0.34    0.55
 -16  -5  -4    2.72    1.48
  16  -5   4    0.90    1.13
 -16   5  -4   -1.03    0.98
  16   5   4    3.00    1.46
 -17  -5  -4   -1.01    1.26
  17  -5   4    1.68    1.38
 -17   5  -4   -0.26    0.99
  17   5   4    0.72    1.34
  18  -5   4    1.46    1.37
 -18  -5  -4    0.37    1.21
 -18   5  -4    1.74    1.37
  18   5   4    1.44    1.52
  19  -6  -4    2.05    1.55
 -19  -6   4    1.94    1.55
 -19   6   4    1.17    1.26
  19   6  -4   -2.31    1.19
  18  -6  -4   -0.11    1.25
 -18  -6   4   -2.35    1.04
 -18   6   4    0.51    1.11
  18   6  -4   -0.14    1.36
 -17  -6   4   -1.04    1.16
  17  -6  -4   -0.28    1.01
 -17   6   4    0.15    0.96
  17   6  -4    1.30    1.24
 -16  -6   4    2.63    1.47
  16  -6  -4    0.24    0.95
 -16   6   4   -0.14    0.55
  16   6  -4   -0.58    1.14
  15  -6  -4   -0.14    0.96
 -15  -6   4    0.61    1.27
 -15   6   4    0.06    0.54
  15   6  -4    1.58    1.42
 -14  -6   4   -0.12    1.11
  14  -6  -4    1.25    1.12
 -14   6   4   -0.19    0.73
  14   6  -4    2.86    1.56
  13  -6  -4   -0.96    0.98
 -13  -6   4   -0.72    0.91
  13   6  -4    0.43    1.39
 -13   6   4    0.83    0.94
  12  -6  -4    2.34    0.80
 -12  -6   4    0.24    1.07
 -12   6   4    1.86    1.54
  12   6  -4    2.46    1.48
 -12   6   4    1.37    1.03
 -11  -6   4   15.00    1.38
 -11  -6   4   13.40    2.12
  11  -6  -4   16.72    1.77
 -11   6   4   14.35    2.05
  11   6  -4    9.96    2.13
 -11   6   4   15.59    2.70
 -10  -6   4    1.01    1.16
  10  -6  -4    3.43    0.91
 -10  -6   4    3.72    0.67
 -10   6   4    1.21    1.29
 -10   6   4    6.66    1.38
  10   6  -4    2.81    1.36
  -9  -6   4    0.45    0.46
   9  -6  -4    0.68    0.62
  -9  -6   4    0.76    0.95
  -9   6   4    2.21    1.20
   9   6  -4   -0.90    0.83
  -9   6   4   -0.62    0.77
  -8  -6   4   -0.24    0.75
  -8  -6   4    0.89    0.43
   8  -6  -4    1.33    0.65
  -8   6   4    1.23    1.22
   8   6  -4    0.37    0.92
  -8   6   4    0.81    0.77
  -7  -6   4    5.77    1.21
   7  -6  -4    2.84    0.86
  -7   6   4    3.92    1.35
  -7   6   4    4.07    0.98
   7   6  -4    4.37    1.37
  -6  -6   4    0.16    0.44
   6  -6  -4    0.19    0.57
  -6  -6   4    0.04    0.69
  -6   6   4    0.38    0.60
   6   6  -4    2.53    1.10
  -6   6   4    1.25    0.95
   5  -6  -4    1.28    0.67
  -5  -6   4    1.41    0.61
  -5  -6   4    1.93    0.80
  -5   6   4    4.03    1.17
  -5   6   4    0.57    0.54
   5   6  -4    1.31    0.94
  -4  -6   4   28.21    2.15
  -4  -6   4   28.58    2.13
   4  -6  -4   25.40    2.22
  -4   6   4   26.08    2.60
   4   6  -4   26.51    2.49
  -4   6   4   27.14    1.96
  -3  -6   4   41.48    2.83
  -3  -6   4   38.68    2.85
   3  -6  -4   39.79    2.95
  -3   6   4   35.96    3.23
   3   6  -4   41.85    3.31
  -3   6   4   41.35    2.60
  -2  -6   4    0.90    0.53
   2  -6  -4    0.86    0.62
  -2  -6   4   -0.76    0.40
  -2   6   4   -0.22    0.89
   2   6  -4   -0.02    0.80
  -1  -6   4   19.92    1.74
   1  -6  -4   18.19    1.71
  -1  -6   4   18.59    1.49
  -1   6   4   18.16    2.12
   1   6  -4   19.68    2.21
   0  -6   4  112.35    6.94
   0  -6  -4  114.72    7.08
   0   6  -4  105.28    7.16
   0   6   4  109.37    7.62
   0   6  -4  115.38    7.61
  -1  -6  -4   -0.40    0.49
   1  -6   4    0.25    0.46
   1   6   4    0.51    0.78
   1   6   4   -0.23    0.22
  -1   6  -4   -0.40    0.71
  -1   6  -4    0.62    0.71
  -2  -6  -4   29.03    2.33
   2  -6   4   30.37    2.18
  -2  -6  -4   30.78    2.04
  -2   6  -4   29.49    2.49
   2   6   4   32.45    2.75
  -2   6  -4   29.12    2.61
   3  -6   4   12.57    1.25
  -3  -6  -4   11.19    1.10
  -3  -6  -4   14.57    1.34
  -3   6  -4   13.04    1.69
   3   6   4   13.20    1.82
  -3   6  -4   15.19    1.86
  -4  -6  -4    0.86    0.54
  -4  -6  -4    1.23    0.60
  -4   6  -4    3.22    1.01
   4   6   4   -0.65    0.72
  -4   6  -4    0.70    0.50
  -4   6  -4    1.83    0.84
  -5  -6  -4    0.72    0.55
  -5  -6  -4   -0.15    0.46
   5   6   4    2.80    1.14
  -5   6  -4    0.12    0.82
  -5   6  -4   -0.54    0.69
  -5   6  -4    0.85    0.54
  -6  -6  -4    2.87    0.85
  -6  -6  -4    3.48    0.81
  -6   6  -4    4.49    0.91
  -6   6  -4    0.94    0.99
  -6   6  -4    4.07    1.10
   6   6   4    3.41    1.21
  -7  -6  -4    2.44    0.85
  -7  -6  -4    0.50    0.58
  -7   6  -4    1.31    1.05
  -7   6  -4    1.09    0.86
   7   6   4    0.96    1.17
  -7   6  -4    1.31    0.75
  -8  -6  -4    1.59    0.84
  -8  -6  -4    1.95    0.70
   8   6   4    0.97    1.19
  -8   6  -4    2.47    0.97
  -8   6  -4    0.93    1.19
  -8   6  -4    1.78    0.94
  -9  -6  -4   17.01    1.68
  -9  -6  -4   19.88    2.31
  -9   6  -4   21.44    2.39
  -9   6  -4   20.50    2.33
   9   6   4   19.29    2.69
  -9   6  -4   22.96    2.78
 -10  -6  -4    1.96    0.74
 -10  -6  -4    2.19    1.12
  10   6   4    2.89    1.51
 -10   6  -4    1.73    1.05
 -10   6  -4    3.35    1.21
 -10   6  -4    3.07    1.43
 -11  -6  -4    8.32    1.74
 -11  -6  -4    8.16    1.17
 -11   6  -4    8.00    1.95
 -11   6  -4    8.36    1.51
  11   6   4    8.49    2.01
 -11   6  -4    7.22    1.46
  12  -6   4   -0.47    0.88
  12  -6   4    0.26    0.73
 -12  -6  -4    1.95    1.18
 -12   6  -4   -0.05    0.83
  12   6   4    0.95    1.33
  13  -6   4   -0.92    0.88
  13  -6   4    0.41    0.69
 -13  -6  -4   -0.03    1.14
  13   6   4    0.75    1.30
 -13   6  -4   -0.85    0.68
  14  -6   4   -1.92    0.75
 -14  -6  -4    0.07    1.06
 -14   6  -4   -0.25    0.67
  14   6   4    1.10    1.30
  15  -6   4    0.73    0.97
 -15  -6  -4   -0.01    1.15
  15   6   4    1.47    1.41
 -15   6  -4    0.64    0.68
 -16  -6  -4    1.43    1.33
  16  -6   4    0.28    1.11
 -16   6  -4   -2.01    0.75
  16   6   4   -1.81    1.06
  17  -6   4    0.17    1.11
 -17  -6  -4   -1.82    0.92
 -17   6  -4    0.83    1.17
  17   6   4   -0.54    1.37
 -18  -6  -4    0.61    1.41
  18  -6   4   -1.23    1.14
 -18   6  -4   -1.10    0.95
  18   6   4   -0.24    1.60
  18  -7  -4    1.76    1.36
 -18  -7   4   -0.76    1.28
 -18   7   4    2.94    1.37
  18   7  -4   -0.77    1.46
 -17  -7   4    0.98    1.24
  17  -7  -4    0.46    1.20
 -17   7   4    1.04    1.11
  17   7  -4    1.10    1.51
  16  -7  -4    1.03    1.17
 -16  -7   4   -0.08    1.24
  16   7  -4   -0.58    1.18
 -16   7   4    0.11    0.67
 -15  -7   4    1.53    1.34
  15  -7  -4    0.83    0.87
  15   7  -4    3.02    1.64
 -15   7   4    2.12    0.88
 -14  -7   4   -0.42    1.06
  14  -7  -4    1.30    1.00
  14   7  -4   -0.95    1.40
 -14   7   4   -0.19    0.74
 -13  -7   4    1.05    1.11
 -13   7   4    1.36    0.99
  13   7  -4   -2.94    1.10
 -13   7   4   -1.20    1.34
 -12  -7   4    4.92    1.39
  12  -7  -4    6.24    1.17
 -12   7   4    1.25    1.00
  12   7  -4    7.03    2.03
 -12   7   4    5.97    1.95
 -11  -7   4    0.60    0.53
  11  -7  -4    1.49    0.83
 -11  -7   4    0.08    0.95
 -11   7   4    1.86    1.05
  11   7  -4    1.22    1.27
 -11   7   4    0.24    1.58
 -10  -7   4    2.93    1.23
 -10  -7   4    2.35    0.66
  10  -7  -4    2.57    0.89
  10   7  -4    4.01    1.62
 -10   7   4    1.63    1.11
 -10   7   4    4.32    1.74
  -9  -7   4    3.88    0.81
  -9  -7   4    2.25    1.10
   9  -7  -4    2.84    0.94
  -9   7   4    2.11    1.50
   9   7  -4    3.36    1.44
  -9   7   4    2.97    1.03
  -8  -7   4    1.43    0.94
   8  -7  -4   -0.22    0.66
  -8  -7   4    0.27    0.46
  -8   7   4    0.35    0.75
  -8   7   4    1.51    1.17
   8   7  -4    0.79    1.12
  -7  -7   4    7.93    1.10
   7  -7  -4    5.94    1.16
  -7  -7   4    6.78    1.30
  -7   7   4    9.38    1.85
   7   7  -4    8.26    1.85
  -7   7   4    9.02    1.23
  -6  -7   4   -0.78    0.63
   6  -7  -4   -0.28    0.64
  -6  -7   4    1.07    0.57
   6   7  -4    0.46    0.95
  -6   7   4   -0.50    0.43
  -6   7   4    1.09    1.03
  -5  -7   4    2.05    0.68
  -5  -7   4    0.50    0.62
   5  -7  -4   -0.04    0.55
   5   7  -4   -0.31    0.99
  -5   7   4    1.38    1.09
  -5   7   4    0.14    0.41
  -4  -7   4    4.82    0.89
   4  -7  -4    4.48    1.02
  -4  -7   4    3.10    0.82
   4   7  -4    2.95    1.14
  -4   7   4    5.05    1.33
  -4   7   4    3.32    0.55
  -3  -7   4    2.37    0.82
  -3  -7   4    0.27    0.56
   3  -7  -4    0.70    0.80
   3   7  -4    0.94    1.11
  -3   7   4    0.61    1.11
  -3   7   4   -0.22    0.20
   2  -7  -4   18.56    1.87
  -2  -7   4   21.95    1.90
  -2  -7   4   20.40    1.66
   2   7  -4   26.75    2.69
  -2   7   4   21.94    2.61
   1  -7  -4   43.99    3.20
  -1  -7   4   47.60    3.26
  -1  -7   4   41.35    2.88
   1   7  -4   47.66    3.58
  -1   7   4   37.42    3.53
   0  -7   4    2.99    0.64
   0  -7  -4    2.19    0.80
   0   7  -4    2.80    1.11
   0   7   4    3.61    1.22
   1  -7   4    2.95    0.93
   1  -7   4    1.92    0.62
  -1  -7  -4    1.05    0.70
  -1   7  -4    1.58    0.97
   1   7   4    2.28    1.04
   2  -7   4    8.64    1.03
  -2  -7  -4   11.50    1.48
  -2  -7  -4    8.51    0.79
  -2   7  -4    9.37    1.67
  -2   7  -4    7.68    1.45
   2   7   4    8.21    1.59
  -3  -7  -4    6.19    0.82
  -3  -7  -4    5.46    1.00
   3  -7   4    6.27    0.93
  -3   7  -4    4.01    1.29
   3   7   4    7.56    1.57
  -3   7  -4   11.12    1.66
  -4  -7  -4    1.88    0.70
   4  -7   4    1.78    0.68
  -4  -7  -4    2.40    0.63
  -4   7  -4    4.66    1.13
   4   7   4    2.41    1.16
  -4   7  -4    3.77    1.16
  -5  -7  -4    4.47    0.89
  -5  -7  -4    6.12    1.08
   5   7   4    6.28    1.59
  -5   7  -4    8.03    1.62
  -5   7  -4    7.02    1.42
  -5   7  -4    5.42    0.93
  -6  -7  -4    1.82    0.69
  -6  -7  -4    4.49    0.94
  -6   7  -4    2.78    0.76
   6   7   4    2.57    1.31
  -6   7  -4    2.23    1.06
  -6   7  -4    2.03    1.10
  -7  -7  -4   -1.03    0.55
  -7  -7  -4   -0.18    0.54
   7   7   4    0.90    1.15
  -7   7  -4   -0.13    0.95
  -7   7  -4   -0.63    1.06
  -7   7  -4    0.18    0.70
  -8  -7  -4    4.85    1.17
  -8  -7  -4    2.08    0.76
  -8   7  -4    2.80    0.99
   8   7   4    2.43    1.31
  -8   7  -4    2.57    1.29
  -8   7  -4    2.97    1.09
  -9  -7  -4    4.93    0.98
  -9  -7  -4    5.03    1.30
  -9   7  -4    2.16    1.53
  -9   7  -4    4.25    1.27
   9   7   4    2.62    1.63
  -9   7  -4    2.44    1.11
 -10  -7  -4    0.30    0.88
 -10  -7  -4    0.32    0.63
  10  -7   4    0.41    0.77
  10   7   4    0.80    1.46
 -10   7  -4    0.65    0.94
 -10   7  -4    1.31    1.40
 -11  -7  -4    1.81    1.18
 -11  -7  -4    3.18    0.86
  11  -7   4    0.79    0.82
 -11   7  -4    2.83    1.17
 -11   7  -4    0.55    1.33
  11   7   4    3.84    1.70
  12  -7   4   -0.56    0.64
 -12  -7  -4   -0.67    0.90
 -12   7  -4   -0.37    0.84
 -12   7  -4   -0.90    1.25
  12   7   4    1.55    1.48
  13  -7   4    2.46    0.95
  13  -7   4    0.43    0.90
 -13  -7  -4   -0.21    0.94
  13   7   4   -0.21    1.36
 -13   7  -4    0.57    0.97
  14  -7   4    0.14    0.94
 -14  -7  -4    0.29    1.11
 -14   7  -4   -0.70    0.54
  14   7   4    2.11    1.39
 -15  -7  -4    2.43    1.41
  15  -7   4    0.15    0.90
 -15   7  -4    0.12    0.51
  15   7   4   -0.19    1.44
 -16  -7  -4   -1.13    1.02
  16  -7   4    2.02    1.35
 -16   7  -4   -0.34    0.87
  16   7   4    1.50    1.69
 -17  -7  -4    1.71    1.41
  17  -7   4    1.41    1.28
  17   7   4   -0.88    1.44
 -17   7  -4    1.37    1.24
  18  -7   4    1.61    1.39
  18  -8  -4    1.45    1.35
 -18  -8   4    1.26    1.28
 -18   8   4    2.27    1.24
  18   8  -4    2.53    1.95
 -17  -8   4    1.19    1.32
  17  -8  -4    1.86    1.46
  17   8  -4   -0.65    1.51
 -17   8   4    0.44    1.04
 -16  -8   4    0.99    1.09
  16  -8  -4    0.77    1.18
 -16   8   4   -0.04    0.61
  16   8  -4    0.40    1.21
  15  -8  -4   -0.23    0.70
 -15  -8   4   -0.75    0.99
 -15   8   4    0.27    0.73
  15   8  -4    0.73    1.37
 -14  -8   4   -0.68    1.00
 -14   8   4    1.30    0.93
 -14   8   4    1.21    1.63
  14   8  -4   -1.40    1.09
  13  -8  -4    6.83    1.21
 -13  -8   4    3.84    1.36
 -13   8   4    3.49    1.19
  13   8  -4    6.63    1.92
 -13   8   4    0.88    1.52
 -12  -8   4    1.55    1.07
  12  -8  -4    2.23    0.88
 -12   8   4    1.72    1.57
 -12   8   4    3.45    1.15
  12   8  -4    2.10    1.56
  11  -8  -4    6.36    1.24
 -11  -8   4    5.32    1.35
 -11  -8   4    5.26    0.97
  11   8  -4    7.80    1.95
 -11   8   4    8.95    2.25
 -11   8   4    4.53    1.26
  10  -8  -4    1.46    0.82
 -10  -8   4    2.08    0.67
 -10  -8   4   -0.30    0.83
 -10   8   4   -0.88    1.27
 -10   8   4    2.95    1.01
  10   8  -4   -0.62    1.33
   9  -8  -4   -0.55    0.68
  -9  -8   4    0.51    0.86
  -9  -8   4   -0.05    0.54
   9   8  -4   -1.53    1.12
  -9   8   4   -0.88    0.70
  -9   8   4   -0.39    1.12
  -8  -8   4   -0.11    0.86
  -8  -8   4    0.58    0.54
   8  -8  -4    0.44    0.70
   8   8  -4   -0.76    0.99
  -8   8   4   -0.43    1.27
  -8   8   4    0.56    0.67
  -7  -8   4   27.29    2.16
  -7  -8   4   24.74    2.25
   7  -8  -4   24.50    2.32
  -7   8   4   24.05    3.19
   7   8  -4   24.28    3.11
  -7   8   4   26.54    2.11
  -6  -8   4    8.52    1.25
  -6  -8   4    9.12    1.35
   6  -8  -4    7.22    1.38
   6   8  -4   10.65    2.07
  -6   8   4    8.07    1.98
  -6   8   4    9.45    1.14
  -5  -8   4    2.95    0.88
  -5  -8   4    2.98    0.84
   5  -8  -4    2.73    1.01
   5   8  -4    5.29    1.56
  -5   8   4    3.32    0.61
  -5   8   4    2.33    1.29
  -4  -8   4    0.12    0.57
  -4  -8   4    1.25    0.66
   4  -8  -4    1.28    0.75
   4   8  -4    2.30    1.30
  -4   8   4    1.19    1.21
  -4   8   4    0.85    0.31
   3  -8  -4    0.94    0.81
  -3  -8   4    0.53    0.68
  -3  -8   4    1.14    0.57
   3   8  -4   -1.51    0.83
  -3   8   4    0.36    0.94
   2  -8  -4    0.54    0.64
  -2  -8   4    2.17    0.77
  -2  -8   4    1.12    0.55
   2   8  -4    2.64    1.23
  -2   8   4    1.48    1.12
  -1  -8   4    1.07    0.82
   1  -8  -4    1.50    0.76
  -1  -8   4    1.97    0.54
   1   8  -4    1.67    0.98
  -1   8   4    1.12    1.13
   0  -8   4    1.51    0.50
   0  -8  -4    1.42    0.69
   0  -8   4    0.90    0.72
   0   8  -4    2.40    1.13
   0   8   4    1.08    1.04
   1  -8   4    2.68    0.95
  -1  -8  -4    1.13    0.66
   1  -8   4    0.84    0.49
   1   8   4    1.80    1.10
  -1   8  -4    2.15    1.11
   2  -8   4    2.89    0.95
   2  -8   4    3.01    0.67
  -2  -8  -4    3.86    0.96
   2   8   4    2.05    1.17
  -2   8  -4    3.18    1.19
  -3  -8  -4   -0.03    0.66
   3  -8   4   -0.08    0.74
   3  -8   4    0.80    0.51
  -3  -8  -4    0.57    0.40
  -3   8  -4   -0.23    0.94
   3   8   4    1.50    1.16
   4  -8   4    2.51    0.98
  -4  -8  -4   -0.36    0.58
   4  -8   4    0.52    0.51
  -4  -8  -4    0.61    0.48
  -4   8  -4    1.07    1.04
   4   8   4   -1.44    0.82
   5  -8   4   -0.56    0.62
  -5  -8  -4   -0.15    0.62
   5  -8   4    1.11    0.66
  -5  -8  -4    0.42    0.53
   5   8   4   -0.71    1.12
  -5   8  -4   -0.38    0.87
  -6  -8  -4   19.44    1.76
  -6  -8  -4   18.87    2.06
   6  -8   4   19.50    2.36
   6   8   4   19.49    2.79
  -6   8  -4   18.75    1.72
  -6   8  -4   18.91    2.63
  -7  -8  -4    6.38    1.19
   7  -8   4    6.89    1.44
  -7  -8  -4    6.00    1.18
  -7   8  -4    8.08    1.85
  -7   8  -4    7.61    1.23
   7   8   4    7.87    1.92
  -8  -8  -4   37.44    2.92
   8  -8   4   38.74    3.23
  -8  -8  -4   36.89    3.03
   8   8   4   34.00    3.65
  -8   8  -4   37.31    4.17
  -8   8  -4   41.17    3.10
  -9  -8  -4   28.44    2.64
  -9  -8  -4   26.24    2.30
   9  -8   4   26.77    2.58
  -9   8  -4   24.50    3.40
   9   8   4   23.93    3.26
  -9   8  -4   31.11    2.58
 -10  -8  -4    1.61    1.04
  10  -8   4    1.44    0.99
 -10  -8  -4    1.19    0.71
  10   8   4    1.64    1.54
 -10   8  -4    1.28    0.93
 -10   8  -4    1.09    1.42
 -11  -8  -4    3.41    1.30
 -11  -8  -4    3.42    0.98
  11  -8   4    3.17    1.12
 -11   8  -4    1.74    1.47
 -11   8  -4    2.06    1.10
  11   8   4    1.45    1.54
 -12  -8  -4   -1.34    0.88
  12  -8   4    1.78    0.96
  12   8   4   -0.19    1.24
 -12   8  -4    0.26    1.35
 -12   8  -4    0.33    0.87
  13  -8   4    1.77    0.98
 -13  -8  -4   -0.61    0.91
 -13   8  -4   -0.36    0.68
  13   8   4    0.70    1.42
 -13   8  -4   -1.87    1.13
 -14  -8  -4    3.70    1.22
  14  -8   4    1.62    1.00
  14   8   4    1.59    1.77
 -14   8  -4   -0.31    0.62
  15  -8   4    4.30    1.54
 -15  -8  -4    5.18    1.68
  15   8   4    2.55    1.82
 -15   8  -4    1.07    0.70
  16  -8   4    1.54    1.28
 -16  -8  -4    0.94    1.25
  16   8   4   -1.01    1.42
 -16   8  -4   -1.09    0.86
 -17  -8  -4    1.49    1.42
  17  -8   4    0.48    1.22
 -17   8  -4    0.46    1.21
  17   8   4    1.22    1.76
  17  -9  -4    3.25    1.52
 -17  -9   4   -0.70    0.98
  17   9  -4    0.84    1.76
 -17   9   4    0.74    1.38
 -16  -9   4    1.53    1.14
  16  -9  -4    2.18    1.29
 -16   9   4    0.51    0.80
  16   9  -4    1.59    1.87
 -15  -9   4    0.25    0.99
  15   9  -4   -0.57    1.27
 -15   9   4    0.72    0.85
 -15   9   4   -0.40    1.66
 -14  -9   4    1.50    1.12
  14   9  -4    1.09    1.31
 -14   9   4    1.21    1.01
 -14   9   4    0.34    1.76
  13  -9  -4    0.67    0.70
 -13  -9   4   -0.41    0.91
 -13   9   4    0.83    0.88
 -13   9   4    0.83    1.68
  13   9  -4    0.50    1.32
  12  -9  -4    1.39    0.83
 -12  -9   4    0.27    0.92
 -12   9   4    1.97    1.76
  12   9  -4   -1.46    1.38
 -12   9   4    0.48    0.89
  11  -9  -4    3.70    1.06
 -11  -9   4    1.12    0.95
 -11  -9   4    1.13    0.68
 -11   9   4    1.40    0.93
 -11   9   4    0.67    1.44
  11   9  -4   -0.82    1.39
  10  -9  -4    1.89    0.90
 -10  -9   4    1.01    0.61
 -10  -9   4    0.05    0.88
 -10   9   4    0.71    1.72
  10   9  -4    2.22    1.49
 -10   9   4    0.91    0.81
   9  -9  -4    0.21    0.77
  -9  -9   4    1.84    0.98
  -9  -9   4   -0.16    0.53
  -9   9   4    0.29    0.69
   9   9  -4    1.08    1.27
  -9   9   4   -0.76    1.32
  -8  -9   4    0.76    0.88
  -8  -9   4    0.62    0.62
   8  -9  -4    0.08    0.78
  -8   9   4    0.59    1.43
  -8   9   4    1.01    0.71
   8   9  -4   -0.74    1.32
  -7  -9   4    0.46    0.87
  -7  -9   4    0.85    0.63
   7  -9  -4    0.75    0.91
  -7   9   4    0.45    0.56
  -7   9   4   -0.24    1.24
   7   9  -4    0.66    1.21
  -6  -9   4    0.87    0.69
  -6  -9   4    1.09    0.81
   6  -9  -4    1.26    0.88
  -6   9   4   -0.45    1.13
   6   9  -4    0.86    1.21
  -6   9   4    1.48    0.51
   5  -9  -4    7.37    1.45
  -5  -9   4    5.61    1.06
  -5  -9   4    5.43    1.12
  -5   9   4    1.83    1.53
   5   9  -4    5.91    1.72
  -5   9   4    5.32    0.65
  -4  -9   4    4.59    0.90
   4  -9  -4    3.81    1.13
  -4  -9   4    3.30    1.00
  -4   9   4    4.94    1.59
   4   9  -4    2.69    1.33
  -3  -9   4   10.36    1.52
  -3  -9   4    8.46    1.12
   3  -9  -4    9.63    1.51
   3   9  -4   12.96    2.19
  -3   9   4   11.86    2.12
  -2  -9   4    0.13    0.47
  -2  -9   4   -0.49    0.57
   2  -9  -4   -0.09    0.57
  -2   9   4    2.30    1.29
   2   9  -4   -0.08    1.06
   1  -9  -4   -0.03    0.66
  -1  -9   4    0.37    0.83
  -1  -9   4    1.40    0.50
  -1   9   4    1.74    1.15
   1   9  -4    2.73    1.31
   0  -9   4    8.50    0.82
   0  -9   4    8.48    1.48
   0  -9  -4    6.27    1.24
   0   9  -4    8.58    1.87
   0   9   4    7.15    1.74
  -1  -9  -4   -1.16    0.48
   1  -9   4    1.08    0.84
   1  -9   4    0.20    0.41
   1   9   4    0.94    1.02
  -1   9  -4    0.43    0.97
   2  -9   4   -0.29    0.43
   2  -9   4   -1.00    0.67
  -2  -9  -4   -0.07    0.60
   2   9   4    0.27    1.01
  -2   9  -4    1.86    1.17
  -3  -9  -4    2.13    0.48
   3  -9   4    0.43    0.52
   3  -9   4    1.95    0.90
  -3  -9  -4    1.23    0.77
   3   9   4    3.15    1.41
  -3   9  -4    1.72    1.21
  -4  -9  -4    3.46    1.04
   4  -9   4    5.33    1.26
   4  -9   4    7.21    1.02
  -4  -9  -4    5.57    0.82
   4   9   4    6.95    1.64
  -4   9  -4    8.91    1.87
   5  -9   4    0.69    0.64
  -5  -9  -4    0.55    0.57
   5  -9   4    1.30    0.96
  -5  -9  -4    1.00    0.74
   5   9   4    0.09    1.23
  -5   9  -4   -0.19    1.17
   6  -9   4   -0.04    0.85
  -6  -9  -4    0.33    0.68
   6  -9   4   -0.07    0.63
  -6  -9  -4    0.10    0.59
  -6   9  -4   -0.60    1.16
   6   9   4    0.50    1.28
  -7  -9  -4    2.49    0.90
   7  -9   4    4.12    1.29
  -7  -9  -4    3.03    0.88
  -7   9  -4    4.88    1.83
   7   9   4    4.26    1.72
  -8  -9  -4    0.94    0.82
   8  -9   4    0.46    0.91
  -8  -9  -4    1.17    0.82
  -8   9  -4    2.53    1.53
  -8   9  -4    1.67    0.84
   8   9   4    0.46    1.49
  -9  -9  -4    4.90    1.25
   9  -9   4    5.34    1.39
  -9  -9  -4    6.63    1.26
  -9   9  -4    7.39    1.39
  -9   9  -4    8.56    2.17
   9   9   4    6.63    1.96
  10  -9   4    2.38    1.05
 -10  -9  -4   -0.14    0.66
 -10  -9  -4    0.99    0.98
 -10   9  -4    2.15    1.04
 -10   9  -4    0.28    1.30
  10   9   4   -1.60    1.25
  11  -9   4    0.49    0.82
 -11  -9  -4   -0.32    0.85
 -11  -9  -4   -1.11    0.56
 -11   9  -4    0.38    0.86
  11   9   4    1.60    1.59
 -11   9  -4   -1.00    1.25
  12  -9   4    2.55    1.04
 -12  -9  -4    2.54    1.31
  12   9   4    1.68    1.53
 -12   9  -4    2.07    1.79
 -12   9  -4    2.76    1.07
 -13  -9  -4    0.54    1.02
  13  -9   4    1.78    1.04
  13   9   4   -0.34    1.12
 -13   9  -4    0.65    0.80
 -13   9  -4    0.72    1.45
 -14  -9  -4    3.66    1.43
 -14   9  -4    2.21    0.93
  14   9   4    1.32    1.74
  15  -9   4    1.21    1.12
 -15  -9  -4    1.01    1.17
  15   9   4    0.36    1.71
 -15   9  -4   -0.06    0.65
  16  -9   4   -0.51    1.03
 -16  -9  -4    0.72    1.28
 -16   9  -4    1.29    1.17
  16   9   4   -1.26    1.52
 -16 -10   4    1.09    1.16
  16 -10  -4    0.77    1.11
  16  10  -4    2.21    1.93
 -15 -10   4    0.31    0.93
  15  10  -4    0.16    1.42
 -15  10   4    3.38    2.17
 -14 -10   4    0.51    1.03
 -14  10   4    2.72    2.04
  14  10  -4   -1.70    1.36
 -13 -10   4   -0.04    0.98
  13 -10  -4    0.02    0.70
 -13  10   4   -0.38    1.72
  13  10  -4   -1.35    1.54
  12 -10  -4    5.17    1.28
 -12 -10   4    4.74    1.30
  12  10  -4    3.91    2.05
 -12  10   4    4.68    2.31
  11 -10  -4    1.64    0.98
 -11 -10   4    1.39    0.76
 -11 -10   4   -0.30    0.77
  11  10  -4    2.59    1.89
 -11  10   4   -1.36    1.52
 -10 -10   4    1.31    0.91
 -10 -10   4    2.09    0.76
  10 -10  -4    0.19    0.72
 -10  10   4    1.29    1.58
  10  10  -4   -2.49    1.06
  -9 -10   4    2.65    0.80
  -9 -10   4    0.95    0.88
   9 -10  -4    1.12    0.98
   9  10  -4    3.83    1.71
  -9  10   4    1.68    1.40
  -8 -10   4    1.43    0.73
  -8 -10   4    0.00    0.73
   8 -10  -4    2.68    1.01
  -8  10   4    0.58    1.37
   8  10  -4   -1.07    1.35
  -7 -10   4    5.40    1.13
   7 -10  -4    6.10    1.41
  -7 -10   4    2.50    0.92
  -7  10   4    4.58    1.78
   7  10  -4    4.51    1.70
  -6 -10   4    1.83    0.77
   6 -10  -4   -0.16    0.78
  -6 -10   4    1.24    0.84
  -6  10   4    1.55    1.47
   6  10  -4    1.99    1.38
  -5 -10   4   -0.04    0.66
   5 -10  -4   -0.42    0.78
  -5 -10   4    0.21    0.71
  -5  10   4    0.94    1.51
   5  10  -4   -1.17    1.04
  -4 -10   4    2.54    0.76
  -4 -10   4    2.33    0.98
   4 -10  -4    1.73    1.04
   4  10  -4    3.70    1.62
  -4  10   4    2.20    1.50
  -3 -10   4   -0.10    0.54
  -3 -10   4    0.87    0.76
   3 -10  -4    0.70    0.78
  -3  10   4    1.17    1.44
   3  10  -4   -0.83    0.98
  -2 -10   4    2.82    0.97
   2 -10  -4    4.08    1.15
   2  10  -4    2.91    1.55
  -2  10   4    5.23    1.70
   1 -10  -4    1.41    0.82
  -1 -10   4    0.22    0.84
   1  10  -4    0.35    1.09
  -1  10   4    2.33    1.43
   0 -10  -4   -0.09    0.68
   0 -10   4    1.19    0.87
   0  10  -4   -0.28    1.11
   0  10   4   -1.47    0.85
  -1 -10  -4    1.75    0.84
   1 -10   4    0.99    0.94
  -1  10  -4   -0.26    0.99
   1  10   4    1.14    1.37
   2 -10   4    0.48    0.90
  -2 -10  -4   -0.07    0.71
  -2  10  -4    1.33    1.27
   2  10   4   -0.46    1.09
   3 -10   4    0.92    0.87
  -3 -10  -4   -0.11    0.70
  -3  10  -4   -1.19    1.11
   3  10   4    1.67    1.41
  -4 -10  -4   10.93    1.63
   4 -10   4    7.24    1.58
  -4  10  -4   10.98    2.17
   4  10   4    7.18    2.04
  -5 -10  -4    5.98    1.29
  -5 -10  -4    5.81    1.25
   5 -10   4    7.80    1.65
  -5  10  -4    1.29    1.47
   5  10   4    4.34    1.88
  -6 -10  -4    9.69    1.32
   6 -10   4   14.50    2.15
  -6 -10  -4    8.91    1.54
   6 -10   4    9.72    1.66
   6  10   4   10.41    2.35
  -6  10  -4    5.20    1.90
  -7 -10  -4    1.34    0.77
   7 -10   4    3.17    1.24
  -7 -10  -4    2.28    1.01
   7 -10   4    1.73    1.02
   7  10   4    3.85    1.66
  -7  10  -4    2.10    1.45
  -8 -10  -4    1.07    0.86
  -8 -10  -4    2.72    0.99
   8 -10   4    1.06    0.97
   8 -10   4    1.95    1.13
   8  10   4    1.88    1.52
  -8  10  -4    0.73    1.34
  -9 -10  -4    4.84    1.26
   9 -10   4    6.81    1.62
  -9 -10  -4    3.46    1.07
  -9  10  -4    3.23    1.85
   9  10   4    5.48    2.05
  10 -10   4   -0.53    0.90
 -10 -10  -4   -0.84    0.62
 -10 -10  -4   -1.43    0.77
 -10  10  -4    1.71    1.56
 -10  10  -4   -0.08    0.77
  10  10   4    0.28    1.54
 -11 -10  -4    0.04    0.88
  11 -10   4    1.97    1.18
 -11 -10  -4    2.89    0.97
 -11  10  -4    3.69    1.92
  11  10   4    1.99    1.53
 -11  10  -4    1.83    1.04
  12 -10   4    0.14    0.99
 -12 -10  -4   -0.72    0.92
 -12  10  -4   -0.31    1.62
  12  10   4    2.17    1.56
 -12  10  -4   -0.38    0.98
  13 -10   4   -0.53    0.85
 -13 -10  -4   -0.15    0.94
  13  10   4    0.74    1.71
 -13  10  -4    2.67    1.75
 -14 -10  -4    0.09    1.01
  14  10   4   -2.50    1.37
 -14  10  -4   -0.90    1.70
 -15 -10  -4    0.46    1.22
  15 -10   4    0.52    1.05
  15  10   4   -0.11    1.60
  16 -10   4    4.26    1.59
  16  10   4    0.74    1.81
  16  11  -4    1.45    1.89
 -16  11   4    1.29    2.23
 -15 -11   4    0.51    1.96
  15  11  -4    0.28    1.48
 -15  11   4   -2.98    1.62
 -14 -11   4   -1.06    1.52
 -14  11   4    0.01    1.94
  14  11  -4   -0.45    1.09
 -13 -11   4    1.96    1.79
  13 -11  -4    1.76    0.99
 -13  11   4    3.91    2.09
  13  11  -4    2.02    1.68
  12 -11  -4    1.48    0.84
 -12 -11   4   -0.41    1.42
  12  11  -4    0.91    1.51
 -12  11   4   -0.20    1.66
 -11 -11   4   -0.40    1.35
  11 -11  -4   -0.39    0.70
 -11  11   4   -0.76    1.54
  11  11  -4    2.17    1.67
 -10 -11   4   -0.15    1.31
 -10 -11   4   -0.16    0.61
  10 -11  -4    1.48    0.99
  10  11  -4    1.39    1.77
 -10  11   4    1.44    1.70
  -9 -11   4    2.09    0.84
   9 -11  -4    2.32    1.09
   9  11  -4    2.14    1.78
  -9  11   4    2.10    1.68
  -8 -11   4   -0.28    0.61
   8 -11  -4    0.75    0.94
  -8  11   4    1.90    1.56
   8  11  -4   -1.74    1.23
  -7 -11   4    3.73    1.07
   7 -11  -4    3.42    1.16
  -7  11   4    2.53    1.73
   7  11  -4    2.69    1.77
  -6 -11   4   -0.26    0.66
   6 -11  -4    0.11    0.82
   6  11  -4    0.11    1.30
  -6  11   4    1.39    1.67
   5 -11  -4    5.23    1.40
  -5 -11   4    3.92    1.08
  -5  11   4    4.02    1.69
   5  11  -4    5.22    1.72
  -4 -11   4    0.91    0.90
   4 -11  -4    0.12    0.88
  -4  11   4    0.20    1.45
   4  11  -4    1.14    1.43
  -3 -11   4    3.93    1.18
   3 -11  -4    2.50    1.05
  -3  11   4    4.61    1.78
   3  11  -4    1.07    1.25
   2 -11  -4    1.49    0.90
  -2 -11   4    0.51    0.87
  -2  11   4   -0.44    1.14
   2  11  -4    0.03    1.27
  -1 -11   4    2.97    1.09
   1 -11  -4    3.20    1.10
   1  11  -4    5.72    1.71
  -1  11   4    2.54    1.60
   0 -11   4   22.20    2.62
   0 -11  -4   21.00    2.48
   0  11  -4   21.36    3.12
   0  11   4   27.12    3.44
   1 -11   4   -0.34    0.78
  -1 -11  -4   -0.54    0.63
  -1  11  -4    1.30    1.36
   1  11   4   -0.58    1.35
  -2 -11  -4    0.50    0.87
   2 -11   4    0.50    0.92
   2  11   4    3.09    1.52
  -2  11  -4    1.64    1.44
   3 -11   4    5.84    1.43
  -3 -11  -4    5.73    1.30
  -3  11  -4    2.00    1.57
   3  11   4    0.40    1.40
   4 -11   4   -0.23    0.88
  -4 -11  -4   -1.28    0.68
  -4  11  -4   -0.35    1.20
   4  11   4    0.18    1.42
  -5 -11  -4    1.15    0.82
   5 -11   4    0.25    1.00
  -5  11  -4   -0.99    1.25
   5  11   4   -1.09    1.17
  -6 -11  -4    0.06    0.69
   6 -11   4    0.80    1.01
   6  11   4   -0.49    1.51
  -6  11  -4    0.31    1.48
   7 -11   4   10.68    2.06
  -7 -11  -4   11.74    1.78
   7  11   4    9.11    2.20
  -7  11  -4    7.84    2.25
   8 -11   4    1.03    1.00
  -8 -11  -4    2.20    1.00
   8  11   4   -0.15    1.35
  -8  11  -4   -0.63    1.32
   9 -11   4    2.34    1.16
  -9 -11  -4    5.23    1.29
  -9  11  -4    4.47    1.98
   9  11   4    1.95    1.67
  10 -11   4   -1.40    0.84
 -10 -11  -4    0.36    0.76
  10  11   4   -2.74    0.90
 -10  11  -4   -0.12    1.48
  11 -11   4   -0.67    0.91
 -11 -11  -4    0.90    0.92
 -11  11  -4    1.10    1.61
  11  11   4   -0.14    1.37
  12 -11   4    1.40    1.16
 -12  11  -4    2.47    1.97
  12  11   4    0.72    1.80
  13 -11   4    1.23    1.03
  13  11   4    0.71    1.40
 -13  11  -4   -0.79    1.71
 -14  11  -4   -2.42    1.68
  14  11   4   -1.31    1.61
  15  11   4   -0.95    1.65
  15  12  -4    0.54    1.53
 -15  12   4   -5.34    1.48
 -14  12   4    0.56    2.06
  14  12  -4    0.88    1.79
  13 -12  -4    1.86    1.08
  13  12  -4    3.11    1.88
 -13  12   4    1.22    2.04
  12 -12  -4    1.70    1.05
  12  12  -4    0.12    1.49
 -12  12   4   -1.59    1.40
  11 -12  -4    2.94    1.18
  11  12  -4   -0.21    1.70
 -11  12   4   -0.63    1.54
 -10 -12   4    0.70    0.80
  10 -12  -4   -0.05    0.70
 -10  12   4    0.66    1.57
  10  12  -4    0.59    1.38
   9 -12  -4    0.18    0.91
  -9 -12   4    0.46    0.74
   9  12  -4    1.10    1.53
  -9  12   4   -1.30    1.51
  -8 -12   4    0.65    0.77
   8 -12  -4    2.08    1.18
  -8  12   4   -0.97    1.28
   8  12  -4    3.62    1.93
  -7 -12   4    0.75    0.81
   7 -12  -4   -0.42    0.83
  -7  12   4    0.43    1.56
   7  12  -4    1.88    1.83
   6 -12  -4    0.76    0.96
  -6 -12   4   -0.01    0.74
  -6  12   4   -0.28    1.43
   6  12  -4    2.08    1.52
   5 -12  -4    1.44    0.88
  -5 -12   4    0.64    0.83
   5  12  -4   -0.11    1.43
  -5  12   4    0.69    1.37
  -4 -12   4   -0.15    0.81
   4 -12  -4    0.24    0.83
   4  12  -4   -0.06    1.17
  -4  12   4    1.53    1.40
   3 -12  -4    1.08    0.93
  -3 -12   4    1.21    0.89
   3  12  -4    0.06    1.50
  -3  12   4    0.16    1.52
   2 -12  -4    0.86    0.96
  -2 -12   4    0.80    0.98
  -2  12   4    0.14    1.45
   2  12  -4   -1.05    1.17
   1 -12  -4    1.82    1.11
  -1 -12   4    1.74    1.06
  -1  12   4    0.94    1.58
   1  12  -4   -0.08    1.42
   0 -12  -4    1.76    0.98
   0 -12   4    1.68    1.11
   0  12  -4    3.55    1.68
   0  12   4   -0.12    1.43
  -1 -12  -4    3.54    1.22
   1 -12   4    2.63    1.16
  -1  12  -4    0.05    1.34
   1  12   4    3.21    1.60
  -2 -12  -4   -0.85    0.80
   2 -12   4    0.29    1.02
   2  12   4   -0.08    1.28
  -2  12  -4    0.00    1.23
   3 -12   4    2.39    1.16
  -3 -12  -4    0.22    0.77
  -3  12  -4   -0.20    1.31
   3  12   4   -0.74    1.38
   4 -12   4    1.23    1.14
  -4 -12  -4    0.88    0.86
   4  12   4    0.97    1.41
  -4  12  -4    0.21    1.22
   5 -12   4   -0.35    0.91
  -5 -12  -4    0.72    0.96
   5  12   4   -1.40    1.21
  -5  12  -4   -0.50    1.41
   6 -12   4    0.31    1.11
  -6 -12  -4    1.39    0.87
  -6  12  -4   -0.81    1.36
   6  12   4   -0.83    1.59
  -7 -12  -4    1.46    0.93
   7 -12   4    0.39    1.01
  -7  12  -4    3.20    1.77
   7  12   4    0.72    1.72
   8 -12   4    1.33    1.16
  -8 -12  -4    0.71    0.95
  -8  12  -4    1.33    1.73
   8  12   4    0.23    1.62
  -9 -12  -4    2.42    1.03
   9 -12   4    1.60    1.19
   9  12   4    0.50    1.48
  -9  12  -4    0.41    1.67
  10 -12   4   -0.47    0.86
 -10 -12  -4   -0.08    0.78
 -10  12  -4   -2.13    1.32
  10  12   4   -0.10    1.47
  11 -12   4    0.07    0.93
 -11 -12  -4   -0.93    0.75
  11  12   4    0.34    1.63
 -11  12  -4    3.50    1.87
  12 -12   4    0.03    1.01
 -12  12  -4   -1.76    1.61
  12  12   4    0.01    1.71
  13 -12   4   -0.52    0.93
 -13  12  -4   -0.71    1.78
  13  12   4    0.67    1.91
  14  12   4    1.46    1.97
 -14  12  -4   -0.22    1.92
  13 -13  -4    0.68    0.94
 -13  13   4    0.32    2.11
  13  13  -4    2.25    1.62
  12 -13  -4    1.73    1.11
  12  13  -4   -0.32    1.46
 -12  13   4    1.80    2.19
  11 -13  -4    0.66    0.96
 -11  13   4    0.33    1.85
  11  13  -4   -0.33    1.72
  10 -13  -4    2.51    1.19
 -10 -13   4    0.19    0.85
  10  13  -4    0.38    1.57
 -10  13   4    1.47    1.85
  -9 -13   4    0.61    0.90
   9 -13  -4    0.44    0.99
  -9  13   4    2.92    2.05
   9  13  -4   -0.46    1.42
   8 -13  -4    1.06    0.98
  -8 -13   4    0.44    0.80
   8  13  -4    0.02    1.55
  -8  13   4   -1.04    1.57
   7 -13  -4    1.46    1.05
  -7 -13   4    1.25    0.93
   7  13  -4    0.35    1.61
  -7  13   4   -1.52    1.41
   6 -13  -4    5.41    1.43
  -6 -13   4    2.23    0.98
   6  13  -4    3.93    1.97
  -6  13   4    2.94    1.85
  -5 -13   4    0.16    0.79
   5 -13  -4   -0.51    0.83
   5  13  -4    1.18    1.63
  -5  13   4    2.51    1.75
   4 -13  -4    0.99    1.00
  -4 -13   4    0.76    0.93
   4  13  -4   -1.44    1.32
  -4  13   4   -0.28    1.31
   3 -13  -4    1.47    0.91
  -3 -13   4   -0.49    0.87
   3  13  -4    0.04    1.41
  -3  13   4   -0.18    1.44
  -2 -13   4   -0.48    0.82
   2 -13  -4   -0.02    0.79
   2  13  -4   -0.36    1.37
  -2  13   4   -1.30    1.29
   1 -13  -4    1.22    1.04
  -1 -13   4    1.66    1.16
  -1  13   4    0.89    1.42
   1  13  -4    0.18    1.38
   0 -13  -4    0.81    0.89
   0 -13   4   -0.16    0.86
   0  13   4   -1.30    1.13
   0  13  -4   -2.86    1.17
   1 -13   4    2.74    1.30
  -1 -13  -4    3.61    1.19
   1  13   4    1.07    1.61
  -1  13  -4   -0.29    1.19
  -2 -13  -4    0.41    0.94
   2 -13   4   -0.36    0.92
  -2  13  -4   -0.85    1.25
   2  13   4    2.26    1.78
  -3 -13  -4    2.48    1.11
   3 -13   4    2.06    1.33
  -3  13  -4   -0.67    1.42
   3  13   4    0.19    1.68
  -4 -13  -4    1.00    0.89
   4 -13   4    1.77    1.32
   4  13   4    0.28    1.65
  -4  13  -4    0.35    1.37
  -5 -13  -4    0.73    0.88
   5 -13   4   -0.79    0.75
  -5  13  -4    0.12    1.47
   5  13   4    1.85    1.73
  -6 -13  -4   -1.04    0.75
   6 -13   4    0.56    0.92
  -6  13  -4   -1.89    1.39
   6  13   4    0.13    1.64
  -7 -13  -4    2.53    1.08
   7 -13   4    1.98    1.23
   7  13   4    1.12    1.75
  -7  13  -4    2.74    1.81
  -8 -13  -4    0.87    0.96
   8 -13   4    0.94    1.13
  -8  13  -4   -0.86    1.43
   8  13   4    0.05    1.48
  -9 -13  -4    0.28    0.94
   9 -13   4    0.04    1.09
   9  13   4   -1.42    1.18
  -9  13  -4    0.28    1.71
  10 -13   4    2.10    1.34
 -10 -13  -4    5.91    1.43
  10  13   4    2.36    2.03
 -10  13  -4    2.81    1.98
  11 -13   4    0.42    1.16
 -11  13  -4   -1.19    1.63
  11  13   4   -0.35    1.59
  12 -13   4    2.70    1.42
  12  13   4   -1.17    1.60
 -12  13  -4   -0.31    1.87
  13 -13   4   -0.19    1.07
  13  13   4   -1.46    1.69
 -13  13  -4   -2.76    1.61
  12 -14  -4    0.80    1.06
  12  14  -4   -1.64    1.26
 -12  14   4   -0.08    2.03
  11 -14  -4    0.85    1.07
 -11  14   4    1.16    1.91
  11  14  -4   -0.85    1.57
 -10 -14   4    1.48    1.00
  10 -14  -4    1.95    1.14
 -10  14   4    0.96    1.89
  10  14  -4    0.65    1.89
   9 -14  -4    0.16    0.95
  -9 -14   4    3.16    1.17
  -9  14   4    1.25    2.04
   9  14  -4   -2.34    1.58
  -8 -14   4   -0.02    0.81
   8 -14  -4   -0.13    0.97
  -8  14   4    0.75    1.95
   8  14  -4    0.00    1.61
   7 -14  -4    2.82    1.26
  -7 -14   4   -0.07    0.86
   7  14  -4   -0.74    1.90
  -7  14   4    1.46    1.90
   6 -14  -4    1.89    1.21
  -6 -14   4   -0.43    0.72
   6  14  -4    0.91    1.91
  -6  14   4   -0.71    1.64
   5 -14  -4    2.24    1.14
  -5 -14   4    2.85    1.18
   5  14  -4    2.89    1.94
  -5  14   4    2.60    1.89
  -4 -14   4    0.73    0.85
   4 -14  -4   -0.14    1.02
  -4  14   4    0.70    1.60
   4  14  -4    0.29    1.70
  -3 -14   4   -1.37    0.80
   3 -14  -4    1.12    1.00
   3  14  -4   -2.85    1.39
  -3  14   4    1.36    1.68
   2 -14  -4    1.45    1.08
  -2 -14   4    2.60    1.23
  -2  14   4   -2.11    1.49
   2  14  -4    1.33    1.59
  -1 -14   4   -0.93    0.88
   1 -14  -4    1.51    1.04
   1  14  -4   -1.46    1.67
  -1  14   4    1.59    1.91
   0 -14   4    0.40    0.96
   0 -14  -4    1.49    1.03
   0  14  -4   -2.44    1.19
   0  14   4   -1.09    1.31
  -1 -14  -4   -0.35    0.95
   1 -14   4    0.45    1.13
   1  14   4   -0.92    1.57
  -1  14  -4   -1.14    1.49
  -2 -14  -4    1.00    0.95
   2 -14   4    0.73    1.17
  -2  14  -4    1.38    1.59
   2  14   4   -0.12    1.58
   3 -14   4    0.74    1.28
  -3 -14  -4    0.64    0.88
   3  14   4   -2.32    1.40
  -3  14  -4    2.28    1.82
   4 -14   4    0.49    1.15
  -4 -14  -4    0.95    0.98
   4  14   4   -1.37    1.51
  -4  14  -4    3.08    1.85
  -5 -14  -4    1.83    1.03
   5 -14   4    3.10    1.53
   5  14   4    2.69    1.87
  -5  14  -4    1.00    1.74
  -6 -14  -4    0.07    0.86
   6 -14   4    0.01    0.96
   6  14   4    2.37    1.68
  -6  14  -4   -1.78    1.45
   7 -14   4    2.24    1.42
  -7 -14  -4    0.63    0.96
  -7  14  -4    2.09    1.75
   7  14   4    3.03    1.86
  -8 -14  -4    0.19    0.96
   8 -14   4    1.03    1.22
  -8  14  -4    1.13    1.99
   8  14   4   -0.24    1.44
  -9 -14  -4    0.88    0.97
   9 -14   4    4.17    1.63
  -9  14  -4   -4.19    1.38
   9  14   4   -2.79    1.60
 -10 -14  -4    1.98    1.11
  10 -14   4    4.04    1.56
  10  14   4    1.34    1.88
 -10  14  -4   -0.16    1.81
  11 -14   4    0.27    1.16
  11  14   4   -0.05    1.82
 -11  14  -4   -0.82    1.81
  10 -15  -4    0.99    1.15
 -10 -15   4    0.36    1.07
 -10  15   4    1.71    1.79
  10  15  -4    0.22    1.71
   9 -15  -4    0.71    1.01
  -9 -15   4    1.85    1.07
  -9  15   4    0.30    1.96
   9  15  -4   -3.08    1.37
  -8 -15   4    3.18    1.20
   8 -15  -4    0.62    1.07
  -8  15   4   -2.80    1.53
   8  15  -4    1.75    1.90
  -7 -15   4   -0.30    0.88
   7 -15  -4   -0.14    0.99
   7  15  -4    1.64    1.91
  -7  15   4   -1.16    1.64
  -6 -15   4    2.34    1.13
   6 -15  -4    1.31    1.15
  -6  15   4    1.30    1.64
   6  15  -4   -0.63    1.85
  -5 -15   4    1.13    1.01
   5 -15  -4    0.42    1.08
   5  15  -4   -0.39    1.73
  -5  15   4   -2.60    1.51
  -4 -15   4   -0.40    0.85
   4 -15  -4   -1.81    0.82
  -4  15   4   -1.59    1.53
   4  15  -4   -0.44    1.45
   3 -15  -4    1.51    1.18
  -3 -15   4    1.17    1.00
   3  15  -4    1.73    2.06
   2 -15  -4    0.63    1.01
  -2 -15   4    0.97    1.01
   2  15  -4   -0.36    1.45
  -2  15   4    1.66    1.85
  -1 -15   4    1.98    1.13
   1 -15  -4    3.31    1.30
   1  15  -4    0.12    1.70
  -1  15   4    0.48    1.46
   0 -15  -4   -0.31    0.86
   0 -15   4   -0.12    0.85
   0  15  -4   -0.69    1.66
   0  15   4   -0.26    1.64
   1 -15   4    0.22    1.01
  -1 -15  -4   -0.10    0.97
   1  15   4    2.70    1.87
  -1  15  -4    2.15    1.86
   2 -15   4    0.30    1.13
  -2 -15  -4    1.01    0.93
  -2  15  -4    0.03    1.76
   2  15   4   -0.39    1.51
  -3 -15  -4    0.52    0.93
   3 -15   4    1.78    1.32
   3  15   4    2.79    1.94
  -3  15  -4   -1.01    1.58
  -4 -15  -4    3.01    1.09
   4 -15   4    0.17    1.01
   4  15   4    0.34    1.30
  -4  15  -4    3.05    1.86
   5 -15   4    2.42    1.39
  -5 -15  -4   -0.75    0.85
   5  15   4   -0.76    1.46
  -5  15  -4    0.43    1.83
  -6 -15  -4    0.54    1.00
   6 -15   4   -0.99    1.05
  -6  15  -4   -0.38    1.77
   6  15   4    2.15    1.42
   7 -15   4    1.35    1.30
  -7 -15  -4   -0.19    0.92
  -7  15  -4   -1.77    1.69
   7  15   4   -1.15    1.62
  -8 -15  -4   -0.06    0.96
   8 -15   4    0.09    1.16
   8  15   4    3.70    2.27
  -8  15  -4    3.01    2.13
  -9 -15  -4   -0.10    0.95
   9 -15   4   -0.63    1.16
  -9  15  -4   -0.40    1.48
   9  15   4   -1.69    1.64
 -10 -15  -4    1.11    1.16
  10  15   4    1.35    1.96
 -10  15  -4    1.52    2.07
   8 -16  -4   -0.45    1.02
  -8 -16   4    2.10    1.10
   8  16  -4   -0.42    1.73
  -8  16   4    1.35    2.11
   7 -16  -4    2.17    1.21
  -7 -16   4    1.26    1.03
  -7  16   4    2.04    2.09
   7  16  -4   -1.77    1.77
   6 -16  -4    0.25    0.98
  -6 -16   4    0.75    1.01
  -6  16   4    2.23    2.13
   6  16  -4   -0.27    1.75
  -5 -16   4    1.35    1.17
   5 -16  -4    1.15    1.28
   5  16  -4    1.48    2.16
  -5  16   4    0.20    1.88
   4 -16  -4    1.69    1.12
  -4 -16   4    1.78    1.08
  -4  16   4    1.14    1.93
   4  16  -4    1.00    2.02
  -3 -16   4    0.44    1.07
   3 -16  -4    1.72    1.12
  -3  16   4    0.60    1.60
   3  16  -4    2.91    1.94
  -2 -16   4    2.05    1.20
   2 -16  -4    1.09    1.11
   2  16  -4   -0.97    1.75
  -2  16   4   -1.23    1.68
  -1 -16   4    1.86    1.21
   1 -16  -4    0.71    1.15
  -1  16   4   -1.48    1.66
   1  16  -4    2.70    2.01
   0 -16   4    2.25    1.34
   0 -16  -4    3.93    1.46
   0  16  -4    3.39    1.99
   0  16   4   -0.35    1.70
   1 -16   4    0.30    1.09
  -1 -16  -4    0.44    1.10
  -1  16  -4    1.68    1.88
   1  16   4   -1.32    1.53
   2 -16   4    1.63    1.34
  -2 -16  -4    0.81    1.02
  -2  16  -4    1.00    1.82
   2  16   4    1.84    2.11
   3 -16   4    0.15    1.20
  -3 -16  -4   -0.14    0.88
   3  16   4   -0.92    1.71
  -3  16  -4   -1.50    1.60
  -4 -16  -4    2.13    1.19
   4 -16   4    3.16    1.52
   4  16   4    0.59    1.61
  -4  16  -4   -0.10    1.72
   5 -16   4    1.22    1.33
  -5 -16  -4    0.93    1.06
  -5  16  -4   -0.46    1.62
   5  16   4   -0.93    1.63
   6 -16   4    4.11    1.68
  -6 -16  -4    3.59    1.44
  -6  16  -4    2.96    2.25
   6  16   4    3.01    2.23
   7 -16   4    0.45    1.32
  -7 -16  -4    1.76    1.25
   7  16   4   -0.51    1.68
  -7  16  -4    2.70    2.09
   5 -17  -4   -0.70    1.05
  -5 -17   4    1.25    1.17
  -5  17   4    0.53    2.02
   5  17  -4    4.45    2.59
   4 -17  -4   -0.19    1.06
  -4 -17   4    0.57    1.08
   4  17  -4    0.04    1.87
  -4  17   4    2.37    2.06
  -3 -17   4    3.48    1.51
   3 -17  -4    2.21    1.27
  -3  17   4    3.58    2.40
   3  17  -4    2.38    1.89
  -2 -17   4    0.19    0.94
   2 -17  -4   -0.50    0.89
  -2  17   4   -0.52    1.77
   2  17  -4    0.47    2.18
  -1 -17   4    2.36    1.34
   1 -17  -4    5.81    1.76
  -1  17   4    4.54    2.37
   1  17  -4    1.07    1.69
   0 -17   4    1.12    1.16
   0 -17  -4    1.60    1.16
   0  17  -4   -2.60    1.50
   0  17   4    2.38    1.99
  -1 -17  -4    2.00    1.23
   1 -17   4    0.39    1.14
   1  17   4    0.47    1.87
  -1  17  -4    4.41    2.26
   2 -17   4    0.94    1.34
  -2 -17  -4   -1.21    0.97
   2  17   4    0.01    1.51
  -2  17  -4    0.47    1.92
   3 -17   4    0.33    1.18
  -3 -17  -4   -0.51    0.89
  -3  17  -4    1.61    2.19
   3  17   4    1.40    1.78
  -4 -17  -4    1.07    1.05
   4 -17   4   -0.46    1.06
  -4  17  -4    0.31    2.02
   4  17   4    1.54    2.07
  20   0  -5   -0.33    1.31
 -20   0   5    0.84    1.25
  19   0  -5    0.10    1.31
 -19   0   5    0.46    0.69
  18   0  -5   -0.23    1.02
 -18   0   5    0.43    0.97
  17   0  -5    0.73    0.98
 -17   0   5    1.90    1.18
  16   0  -5   -0.22    1.09
 -16   0   5   -0.48    0.93
  15   0  -5   -0.97    1.07
 -15   0   5    0.28    0.99
 -14   0   5    1.44    1.22
  14   0  -5    0.73    1.25
 -13   0   5   11.05    2.02
  13   0  -5    7.62    1.78
 -12   0   5   -0.11    0.95
  12   0  -5    0.28    0.88
  11   0  -5    0.58    0.92
 -11   0   5    0.29    0.86
 -10   0   5   -1.07    0.81
  10   0  -5   -0.43    0.78
   9   0  -5   55.05    4.23
  -9   0   5   56.75    4.23
  -8   0   5    0.32    0.87
   8   0  -5    3.54    0.86
  -7   0   5   20.27    2.13
   7   0  -5   15.12    1.57
   6   0  -5    0.13    0.47
  -6   0   5   -0.32    0.61
  -5   0   5   21.92    1.92
   5   0  -5   23.53    1.41
   5   0  -5   21.58    1.80
  -5   0   5   23.20    1.42
   4   0  -5    0.19    0.18
   4   0  -5   -0.30    0.33
  -4   0   5    0.22    0.56
  -3   0   5   16.79    1.51
   3   0  -5   18.10    1.15
   3   0  -5   16.89    1.36
   2   0  -5   -0.38    0.25
  -2   0   5    0.17    0.42
   2   0  -5   -0.42    0.23
  -1   0   5    0.87    0.49
   1   0  -5    0.25    0.26
   0   0   5    0.09    0.34
   0   0  -5   -0.14    0.20
  -1   0  -5    5.82    0.45
   1   0   5    5.02    0.46
  -1   0  -5    6.78    0.65
   1   0   5    6.94    0.82
   2   0   5    0.16    0.24
  -2   0  -5   -0.25    0.28
  -2   0  -5   -0.30    0.39
  -3   0  -5   27.19    1.86
  -3   0  -5   27.35    2.01
   3   0   5   28.56    1.94
  -4   0  -5   -0.43    0.32
   4   0   5   -0.29    0.33
  -4   0  -5   -1.08    0.44
  -5   0  -5    1.43    0.68
   5   0   5   -0.17    0.43
  -5   0  -5    0.19    0.37
  -6   0  -5    0.67    0.73
  -6   0  -5   -0.15    0.35
   6   0   5   -0.26    0.47
  -7   0  -5    0.51    0.75
  -7   0  -5    0.64    0.42
   7   0   5    0.37    0.57
   8   0   5   -1.19    0.51
  -8   0  -5    0.15    0.39
  -8   0  -5    0.50    0.80
  -9   0  -5    0.73    0.48
  -9   0  -5    0.74    0.84
   9   0   5    0.42    0.70
 -10   0  -5   -0.27    0.42
 -10   0  -5    0.02    0.82
  10   0   5   -0.44    0.73
 -11   0  -5   14.83    1.37
  11   0   5   15.03    2.18
 -11   0  -5   17.33    2.35
 -12   0  -5    1.17    0.55
 -12   0  -5    0.93    1.12
  12   0   5    0.11    0.97
  13   0   5    3.08    1.32
 -13   0  -5    5.41    1.54
  14   0   5    0.68    1.07
 -14   0  -5    0.45    1.18
  15   0   5    0.34    1.04
 -15   0  -5   -1.28    0.71
  16   0   5    1.51    1.16
 -16   0  -5    0.87    1.02
  17   0   5    9.21    2.16
 -18   0  -5   -0.19    0.64
  18   0   5    3.27    1.53
  19   0   5   10.71    2.34
 -19   0  -5    4.30    1.59
 -20  -1   5    0.46    1.28
  20  -1  -5   -0.90    1.31
  20   1  -5    2.89    1.74
 -20   1   5    0.77    1.28
  19  -1  -5   -0.58    1.09
 -19  -1   5    0.26    0.82
  19   1  -5   -0.36    1.37
 -19   1   5   -0.35    0.97
 -18  -1   5   -0.33    0.78
  18  -1  -5   -0.40    1.16
  18   1  -5    1.39    1.12
 -18   1   5    0.56    0.80
 -17  -1   5   -0.19    0.69
  17  -1  -5   -0.72    0.95
  17   1  -5    0.41    1.10
 -17   1   5    0.10    0.83
 -16  -1   5   -0.95    1.09
  16  -1  -5   -0.32    1.05
  16   1  -5   -0.06    1.17
 -16   1   5   -0.76    0.65
  15  -1  -5    0.78    1.07
 -15  -1   5   -0.17    0.97
 -15   1   5   -1.11    0.92
  15   1  -5   -1.62    0.83
 -14  -1   5    4.03    1.42
  14  -1  -5    3.22    1.49
 -14   1   5    4.53    1.42
  14   1  -5    0.68    1.32
  13  -1  -5    2.07    1.22
 -13  -1   5    0.31    1.08
 -13   1   5    1.28    1.14
  13   1  -5    0.29    1.19
 -12  -1   5    2.40    1.22
  12  -1  -5    2.59    1.12
  12   1  -5    1.51    1.11
 -12   1   5    2.17    1.25
  11  -1  -5   12.87    2.01
 -11  -1   5   12.66    1.99
 -11   1   5   12.65    1.94
  11   1  -5   13.69    2.09
  10  -1  -5    0.88    0.90
 -10  -1   5   -0.29    0.81
  10   1  -5    1.73    0.96
 -10   1   5    1.29    1.02
   9  -1  -5    4.85    1.17
  -9  -1   5    3.52    1.13
   9   1  -5    3.79    1.06
  -9   1   5    6.00    1.29
   8  -1  -5    1.58    0.79
   8  -1  -5    0.95    0.24
  -8  -1   5    0.54    0.93
  -8   1   5    0.00    0.89
   8   1  -5    1.93    0.76
  -7  -1   5    5.69    1.26
   7  -1  -5    6.50    0.57
   7  -1  -5    8.62    1.23
  -7   1   5    9.16    1.39
   7   1  -5    7.94    1.15
   6  -1  -5   15.86    1.47
   6  -1  -5   12.57    1.01
  -6  -1   5   17.92    1.65
   6   1  -5   16.22    1.50
  -6   1   5   17.49    1.78
  -5  -1   5    2.34    0.23
   5  -1  -5    1.93    0.33
  -5  -1   5    0.96    0.67
   5   1  -5    1.18    0.54
   5   1  -5    1.78    0.26
  -5   1   5    1.12    0.79
  -4  -1   5   11.03    1.23
   4  -1  -5    9.65    0.74
   4   1  -5   10.40    1.02
  -4   1   5    9.81    1.15
   4   1  -5    8.28    0.69
  -4   1   5   11.49    1.28
   3  -1  -5   50.40    3.17
  -3  -1   5   51.98    3.48
   3   1  -5   54.15    3.18
  -3   1   5   49.89    3.52
   3   1  -5   51.05    3.51
  -3   1   5   52.77    3.45
   2  -1  -5   -0.07    0.26
  -2  -1   5    0.83    0.58
  -2   1   5    0.52    0.37
  -2   1   5    0.07    0.40
   2   1  -5   -0.07    0.27
   2   1  -5    0.17    0.33
  -1  -1   5   -0.02    0.44
   1  -1  -5    0.29    0.31
  -1   1   5    1.55    0.42
  -1   1   5    1.49    0.40
   1   1  -5    1.50    0.32
   0  -1   5  217.35   14.03
   0  -1  -5  232.94   13.70
   0  -1   5  228.33   14.45
   0   1  -5  230.14   14.46
   0   1   5  233.76   14.01
   0   1   5  235.03   14.52
   0   1  -5  239.99   13.71
   1  -1   5    8.96    0.95
   1  -1   5    8.22    0.74
  -1  -1  -5    9.05    0.81
  -1  -1  -5    9.98    0.79
  -1   1  -5    8.85    0.71
   1   1   5    7.11    0.77
  -1   1  -5    8.62    0.82
  -2  -1  -5    3.32    0.57
  -2  -1  -5    2.05    0.43
  -2   1  -5    1.86    0.48
   2   1   5    2.04    0.48
  -2   1  -5    3.01    0.55
  -2   1  -5    2.38    0.43
  -3  -1  -5   12.23    1.07
  -3  -1  -5   10.92    0.93
   3  -1   5   10.25    0.91
   3   1   5   10.79    1.02
  -3   1  -5   11.32    0.94
  -3   1  -5   11.88    1.24
  -4  -1  -5   13.34    1.02
  -4  -1  -5   13.25    1.22
   4  -1   5   10.85    1.02
   4   1   5   11.87    1.17
  -4   1  -5   13.10    1.35
  -4   1  -5   10.72    1.11
  -5  -1  -5   16.66    1.63
  -5  -1  -5   11.69    1.06
   5  -1   5   13.02    1.17
  -5   1  -5   12.92    1.14
  -5   1  -5   11.75    1.43
   5   1   5   12.15    1.35
   6  -1   5    0.29    0.50
  -6  -1  -5    0.96    0.41
  -6  -1  -5    0.45    0.73
   6   1   5   -0.49    0.50
  -6   1  -5    0.80    0.45
  -6   1  -5    0.59    0.77
  -7  -1  -5    0.25    0.39
   7  -1   5   -0.07    0.46
  -7  -1  -5    1.30    0.75
   7   1   5    0.18    0.62
  -7   1  -5   -0.08    0.42
  -7   1  -5   -0.33    0.75
  -8  -1  -5    1.58    1.00
  -8  -1  -5    1.51    0.48
   8  -1   5    1.90    0.77
   8   1   5    0.88    0.70
  -8   1  -5    1.21    0.51
  -8   1  -5    1.30    1.00
   9  -1   5    8.91    1.44
  -9  -1  -5   10.06    1.72
  -9  -1  -5    7.47    0.95
  -9   1  -5    8.92    1.59
  -9   1  -5    9.25    1.12
   9   1   5    8.04    1.45
 -10  -1  -5    5.94    0.86
  10  -1   5    7.75    1.41
 -10  -1  -5    5.32    1.38
  10   1   5    4.74    1.24
 -10   1  -5    4.43    1.36
 -10   1  -5    6.38    0.95
 -11  -1  -5    1.53    1.35
 -11  -1  -5    4.77    0.79
  11  -1   5    4.12    1.23
 -11   1  -5    5.11    1.51
  11   1   5    2.67    1.19
 -11   1  -5    5.74    0.94
 -12  -1  -5    2.50    0.66
 -12  -1  -5    4.13    1.44
  12  -1   5    2.42    1.13
 -12   1  -5    2.86    0.78
  12   1   5    0.70    0.99
 -12   1  -5    1.48    1.22
 -13  -1  -5    1.26    1.23
  13  -1   5    0.92    1.13
 -13   1  -5    0.51    1.18
  13   1   5    0.47    1.08
 -14  -1  -5    1.69    1.32
  14  -1   5   -0.33    1.07
  14   1   5   -0.07    1.08
 -14   1  -5    1.48    1.13
  15  -1   5    1.17    1.04
 -15  -1  -5   -0.92    1.05
 -15   1  -5    0.39    0.96
  15   1   5   -1.51    0.97
  16  -1   5   -0.11    1.00
 -16  -1  -5   -0.63    0.82
  16   1   5    1.64    1.18
 -16   1  -5    0.05    0.90
  17  -1   5    0.18    1.06
 -17  -1  -5    1.09    1.04
 -17   1  -5   -0.16    0.72
  17   1   5    0.19    1.11
  18  -1   5    2.11    1.41
 -18  -1  -5    1.50    1.00
  18   1   5    1.90    1.29
 -18   1  -5    1.48    1.27
  19  -1   5    1.66    1.45
 -19  -1  -5    0.10    0.82
 -19   1  -5    0.55    1.18
  19   1   5    2.15    1.57
  20  -2  -5    1.28    1.34
 -20  -2   5   -0.03    0.66
  20   2  -5    1.49    1.55
 -20   2   5    1.60    1.21
  19  -2  -5    1.91    1.62
 -19  -2   5    1.07    1.06
  19   2  -5    4.27    1.78
 -19   2   5    1.24    1.26
  18  -2  -5    0.22    1.30
 -18  -2   5   -0.31    0.90
  18   2  -5    0.55    1.18
 -18   2   5   -1.44    1.05
  17  -2  -5    1.22    1.15
 -17  -2   5   -0.08    1.18
  17   2  -5    0.08    1.16
 -17   2   5    0.48    0.83
  16  -2  -5    0.14    1.18
 -16  -2   5   -0.54    0.98
  16   2  -5    0.08    1.27
 -16   2   5    0.90    0.87
 -15  -2   5    1.19    1.33
  15  -2  -5    1.37    1.22
 -15   2   5    1.50    1.07
  15   2  -5    2.34    1.44
 -14  -2   5    4.72    1.59
  14  -2  -5    8.16    1.83
  14   2  -5    3.86    1.57
 -14   2   5    4.13    1.34
 -13  -2   5    2.77    1.33
  13  -2  -5    1.19    1.13
 -13   2   5    2.09    1.21
  13   2  -5    1.66    1.22
  12  -2  -5   16.71    2.35
 -12  -2   5   17.32    2.49
 -12   2   5   16.40    2.27
  12   2  -5   15.29    2.23
  11  -2  -5    6.88    1.42
 -11  -2   5    4.80    1.38
  11  -2  -5    7.91    0.63
 -11   2   5    5.47    1.46
  11   2  -5    6.06    1.47
 -10  -2   5    3.66    1.23
  10  -2  -5    6.03    0.62
  10  -2  -5    3.78    1.20
  10   2  -5    3.61    1.17
 -10   2   5    4.24    1.35
   9  -2  -5    7.71    1.36
   9  -2  -5    7.06    0.71
  -9  -2   5    7.28    1.46
   9   2  -5    4.67    1.25
  -9   2   5    4.12    1.16
   8  -2  -5    3.77    0.94
[truncated: 1,719,732 more chars]
